# Supplementary material for: catena-Poly[[tetra­kis­(hexa­methyl­phospho­ramide-κO)bis­(nitrato-κ2 O,O′)lutetium(III)] [silver(I)-di-μ-sulfido-tungstate(VI)-di-μ-sulfido]]
Source: Acta Crystallogr Sect E Struct Rep Online. 2012 May 16;68(Pt 6):m770–1. doi: 10.1107/S1600536812020983 (PMC3379104; doi:10.1107/S1600536812020983)
Supplement: Supplementary file 2 [file e-68-0m770-Isup2.hkl]

# 
# h,k,l, Fc-squared, Fo-squared, sigma(Fo-squared) and status flag 
# 
data_I
_shelx_title ' s in P1                     New: P21/c' 
_shelx_refln_list_code          4 
_shelx_F_calc_maximum      592.85 
_exptl_crystal_F_000      2839.23 
_reflns_d_resolution_high  0.8295 
 
loop_ 
 _symmetry_equiv_pos_as_xyz 
 'x, y, z' 
 '-x, y+1/2, -z+1/2' 
 '-x, -y, -z' 
 'x, -y-1/2, z-1/2' 
 
_cell_length_a    15.7140 
_cell_length_b    29.5050 
_cell_length_c    11.3780 
_cell_angle_alpha  90.000 
_cell_angle_beta   90.540 
_cell_angle_gamma  90.000 
 
_shelx_F_squared_multiplier     1.000 
 
loop_ 
 _refln_index_h 
 _refln_index_k 
 _refln_index_l 
 _refln_F_squared_calc 
 _refln_F_squared_meas 
 _refln_F_squared_sigma 
 _refln_observed_status 
   3   0   0    30459.39    31545.56    827.96 o 
   6   0   0   185604.66   176194.86   1764.77 o 
   7   0   0    90552.80    86196.58   1398.57 o 
   8   0   0    37436.90    35462.80    929.46 o 
   9   0   0    46723.84    49487.40   1731.47 o 
  10   0   0       87.56      126.46     41.89 o 
  11   0   0    12527.99    13610.05    564.92 o 
  12   0   0    25499.88    25260.48    876.00 o 
  13   0   0     4230.94     3906.55    510.32 o 
  14   0   0     1610.83     1862.35    380.14 o 
  15   0   0    12817.54    13600.88   1129.42 o 
  16   0   0    19139.68    18936.04   1192.14 o 
  17   0   0    17503.67    19513.65    704.59 o 
  18   0   0     3924.17     3537.14   1045.33 o 
   3   1   0    28821.43    35477.24    546.36 o 
   4   1   0   128828.77   126556.31   1668.80 o 
   5   1   0     3885.38     3075.81    245.66 o 
   6   1   0   109190.55   116475.38    993.14 o 
   7   1   0     3339.07     3372.90    314.88 o 
   8   1   0   190376.34   193811.69   2073.69 o 
   9   1   0    45613.55    47882.32    687.08 o 
  10   1   0   127904.61   135374.69  24500.49 o 
  11   1   0    31751.18    32077.62    706.54 o 
  12   1   0    21160.24    19572.06    643.34 o 
  13   1   0    45147.21    44438.93    846.34 o 
  14   1   0    21810.04    21011.38    803.76 o 
  15   1   0    28141.58    28971.57    748.33 o 
  16   1   0       75.16      147.83     98.00 o 
  17   1   0    22631.87    23896.95    618.78 o 
  18   1   0        2.65      221.61     57.59 o 
   3   2   0   187222.25   187293.89   2548.45 o 
   4   2   0    20327.45    20870.61    394.22 o 
   5   2   0   221983.94   207373.92   1442.99 o 
   6   2   0      257.78      843.67    114.41 o 
   7   2   0   281411.84   273676.25   4242.03 o 
   8   2   0     7757.22     6555.38    341.22 o 
   9   2   0   182476.27   183731.89  35184.46 o 
  10   2   0    37251.48    37732.86    516.72 o 
  11   2   0    58760.48    55741.48    805.86 o 
  12   2   0    24437.24    23331.17    508.97 o 
  13   2   0    17339.29    16770.34    523.47 o 
  14   2   0    33865.59    35380.18    730.56 o 
  15   2   0     2448.65     2169.38    258.75 o 
  16   2   0    26435.80    25684.99    830.82 o 
  17   2   0        1.15      212.42     97.63 o 
  18   2   0    13359.44    13360.58    491.29 o 
   2   3   0    55583.43    57021.19   1391.67 o 
   3   3   0   300990.25   293343.88   2291.48 o 
   4   3   0    11671.39    13180.74    297.76 o 
   5   3   0   175094.38   170914.25   1310.25 o 
   6   3   0    70297.03    71220.13    438.45 o 
   7   3   0    44337.87    43539.23    473.66 o 
   8   3   0    75862.63    75645.67    762.90 o 
   9   3   0     7005.58     6770.95    350.09 o 
  10   3   0     8876.36     9551.53    377.93 o 
  11   3   0     2070.10     2531.27    162.24 o 
  12   3   0      420.27      436.92     60.16 o 
  13   3   0      929.34     1049.46    114.35 o 
  14   3   0    16003.82    16114.91    568.22 o 
  15   3   0     4762.12     4300.98    426.17 o 
  16   3   0    10823.45    10633.48    627.68 o 
  17   3   0     8819.03     9062.54    538.91 o 
  18   3   0    27624.06    31488.82   1415.28 o 
   1   4   0     4073.59     4728.45    417.02 o 
   2   4   0   180125.02   184027.17   1520.17 o 
   3   4   0    26577.65    26984.03    388.39 o 
   4   4   0      898.70     1493.90    116.82 o 
   5   4   0    51230.64    48930.40    561.45 o 
   6   4   0      325.69      330.17     81.85 o 
   7   4   0    60408.39    62079.44    601.51 o 
   8   4   0    32993.66    34436.98    513.38 o 
   9   4   0    97739.38    95231.28    936.37 o 
  10   4   0    51863.81    51749.66    671.54 o 
  11   4   0    28131.35    28007.86    670.55 o 
  12   4   0    21482.75    20765.53    588.42 o 
  13   4   0    19268.79    18754.28    600.10 o 
  14   4   0    28854.01    28239.65    648.34 o 
  15   4   0     4128.36     4022.93    392.20 o 
  16   4   0    13638.72    13158.91    703.30 o 
  17   4   0       13.58      100.94     71.19 o 
  18   4   0     7294.73     6895.81    828.80 o 
   2   5   0    14049.93    14095.97    211.96 o 
   3   5   0    25621.07    26251.02    347.82 o 
   4   5   0    71297.11    72188.88    375.25 o 
   5   5   0    34965.36    36169.13    497.27 o 
   6   5   0    57926.40    59137.78    555.51 o 
   7   5   0     3820.35     3207.23    214.01 o 
   8   5   0    88893.93    85566.27    857.09 o 
   9   5   0     3084.04     2448.48    385.79 o 
  10   5   0    38286.59    38681.53    494.41 o 
  11   5   0    52987.33    50887.52    695.32 o 
  12   5   0    33101.50    31821.65    661.44 o 
  13   5   0    15924.82    16296.47    839.98 o 
  14   5   0     7319.15     6542.56    458.42 o 
  15   5   0    24319.37    24007.90    716.23 o 
  16   5   0     2462.37     2111.27    254.31 o 
  17   5   0     7798.70     8023.50    535.94 o 
  18   5   0       11.74      272.33    100.90 o 
   0   6   0   277177.28   260931.09   2521.24 o 
   1   6   0    19607.93    18539.75    368.01 o 
   3   6   0     6084.93     6374.78    127.42 o 
   4   6   0    39686.98    37304.98    356.36 o 
   5   6   0    28569.22    28902.58    332.18 o 
   6   6   0   102498.46    93373.98    858.21 o 
   7   6   0     8140.84     7962.47    260.86 o 
   8   6   0    21445.60    19825.41    431.07 o 
   9   6   0     2711.15     3905.58    208.95 o 
  10   6   0    17528.55    15730.94    625.35 o 
  11   6   0     1672.95     1515.29    162.42 o 
  12   6   0      178.25      242.63     63.77 o 
  13   6   0     7617.46     8319.56    497.80 o 
  14   6   0       10.28      221.24     64.06 o 
  15   6   0     5596.78     6035.77    473.92 o 
  16   6   0      973.10      889.90    186.59 o 
  17   6   0    13334.83    14000.50    341.17 o 
  18   6   0     1700.88     2016.73    331.70 o 
   1   7   0      499.79     1051.07    137.09 o 
   2   7   0    13791.18    12737.67    246.01 o 
   3   7   0     5061.88     6941.68    133.58 o 
   4   7   0    27745.06    28259.14    284.76 o 
   5   7   0     3595.78     3168.33    123.84 o 
   6   7   0    36860.49    35591.46    400.39 o 
   7   7   0     2234.23     2069.64    142.32 o 
   8   7   0    53773.38    52398.46    763.02 o 
   9   7   0    12935.75    13108.26    417.31 o 
  10   7   0    24395.34    24111.43    563.64 o 
  11   7   0     3382.88     3270.18    215.86 o 
  12   7   0     4169.85     3958.07    302.05 o 
  13   7   0     9872.23    10714.87    529.42 o 
  14   7   0     4087.27     4371.26    447.37 o 
  15   7   0     9739.25     8797.61    654.42 o 
  16   7   0      248.24      341.87    189.63 o 
  17   7   0     1754.53     1597.75    229.31 o 
  18   7   0      112.81      452.62    181.72 o 
   0   8   0       13.52      270.89     71.64 o 
   1   8   0     4892.30     4022.64    173.96 o 
   2   8   0     9114.33    10331.38    192.64 o 
   3   8   0     9587.26     8542.23    167.66 o 
   4   8   0     3833.15     4420.69    151.85 o 
   5   8   0    20464.28    20833.14    361.15 o 
   6   8   0     5030.33     4392.31    168.96 o 
   7   8   0    31710.90    30384.38    413.66 o 
   8   8   0     4938.61     4205.73    227.26 o 
   9   8   0     9122.43     8757.74    390.42 o 
  10   8   0    17875.51    14900.64    475.92 o 
  11   8   0     6400.98     6506.95    345.77 o 
  12   8   0    10350.89    10681.31    523.57 o 
  13   8   0     7883.95     8051.82    433.35 o 
  14   8   0    10317.07     9912.43    618.53 o 
  15   8   0     1998.63     1899.05    336.82 o 
  16   8   0     4923.35     4810.74    457.68 o 
  17   8   0     1836.67     2003.18    301.23 o 
  18   8   0      440.81      536.99    182.60 o 
   1   9   0    17686.23    16552.53    301.23 o 
   2   9   0      111.59      183.19     26.64 o 
   3   9   0    50660.92    49281.27    476.94 o 
   4   9   0    18671.18    16948.99    257.19 o 
   5   9   0    43561.30    41691.05    385.24 o 
   6   9   0     1300.07     1578.71    113.73 o 
   7   9   0    32588.22    33906.26    493.02 o 
   8   9   0    33438.21    31714.25    493.92 o 
   9   9   0     8245.70     8087.42    354.42 o 
  10   9   0     2993.23     3540.84    179.53 o 
  11   9   0     7826.37     7445.13    375.75 o 
  12   9   0     2218.93     2297.37    217.76 o 
  13   9   0       38.03      262.64     81.47 o 
  14   9   0     4335.55     4942.24    483.11 o 
  15   9   0     1928.25     2068.32    329.53 o 
  16   9   0     4390.63     4508.86    417.90 o 
  17   9   0       29.14      396.05    283.09 o 
  18   9   0     5422.00     5214.00    546.60 o 
   0  10   0    37279.18    36260.46    673.29 o 
   1  10   0      605.55      446.46     60.24 o 
   2  10   0      187.65      215.21     30.86 o 
   3  10   0    22874.57    21485.63    392.49 o 
   4  10   0      159.87      308.50     45.64 o 
   5  10   0     9257.92     9322.01    247.57 o 
   6  10   0    14444.83    13784.12    250.13 o 
   7  10   0    11557.79    11077.29    328.11 o 
   8  10   0     1270.58     1308.23     93.91 o 
   9  10   0     8310.56     8244.92    378.35 o 
  10  10   0    15362.39    15617.40    419.39 o 
  11  10   0     2635.58     2655.56    212.79 o 
  12  10   0     1800.73     1847.89    170.44 o 
  13  10   0     7462.41     7990.87    535.91 o 
  14  10   0     5943.52     5611.52    579.18 o 
  15  10   0     1052.19     1168.79    226.99 o 
  16  10   0      707.51     1045.30    175.07 o 
  17  10   0      837.44      733.86    253.01 o 
  18  10   0       32.52      262.98     84.90 o 
   1  11   0     7708.90     7585.03    184.40 o 
   2  11   0      849.72     1056.56    125.05 o 
   3  11   0     2859.14     2328.54    170.03 o 
   4  11   0    11901.12    11687.65    298.25 o 
   5  11   0     1834.56     2103.32    121.95 o 
   6  11   0    17534.60    19778.47    350.78 o 
   7  11   0     3478.58     3401.52    158.38 o 
   8  11   0       67.79      290.99     49.16 o 
   9  11   0     3402.35     3402.19    208.11 o 
  10  11   0     1360.24     1438.99    141.82 o 
  11  11   0     1836.75     1860.31    160.53 o 
  12  11   0     6289.84     6621.45    485.64 o 
  13  11   0     4579.35     4315.23    446.73 o 
  14  11   0     1454.17     1353.04    250.21 o 
  15  11   0      908.62     1133.50    219.78 o 
  16  11   0     1712.62     1605.15    218.34 o 
  17  11   0      605.85     1176.56    478.95 o 
  18  11   0     1336.73     2114.95    564.60 o 
   0  12   0    30027.60    26795.26    511.20 o 
   1  12   0     8991.17     7610.73    247.34 o 
   2  12   0    22810.47    22188.64    475.95 o 
   3  12   0     2148.98     1883.16    116.72 o 
   4  12   0    82511.08    81784.48    647.79 o 
   5  12   0     1128.69     1268.55     84.22 o 
   6  12   0    43891.32    43185.61    536.64 o 
   7  12   0    23261.38    23143.82    325.49 o 
   8  12   0    24245.10    23420.72    388.78 o 
   9  12   0    27762.25    27242.99    489.55 o 
  10  12   0    36933.84    36090.03    664.08 o 
  11  12   0     8169.29     8020.33    442.77 o 
  12  12   0     3113.49     2800.78    259.69 o 
  13  12   0    15899.19    17004.80    838.05 o 
  14  12   0     2747.18     3203.38    502.90 o 
  15  12   0     6639.63     7192.21    473.61 o 
  16  12   0     6112.68     8060.62   1122.40 o 
  17  12   0     7804.59     8642.46   1109.90 o 
   1  13   0    27378.59    28797.78    463.86 o 
   2  13   0     1979.66     2381.75    178.64 o 
   3  13   0     6745.83     6530.34    240.00 o 
   4  13   0    19148.31    19019.68    354.79 o 
   5  13   0     9217.60     9441.69    310.70 o 
   6  13   0      588.20      609.52     71.54 o 
   7  13   0     7968.36     7088.76    253.51 o 
   8  13   0     4400.64     4402.87    202.56 o 
   9  13   0     3809.18     3517.87    157.63 o 
  10  13   0       94.70      123.17     47.50 o 
  11  13   0     3339.03     3339.96    281.16 o 
  12  13   0     1812.41     2115.76    248.20 o 
  13  13   0      368.63      259.00    102.82 o 
  14  13   0     4128.17     4564.62    682.11 o 
  15  13   0     2000.12     2064.15    326.80 o 
  16  13   0     1437.49     2288.90    375.23 o 
  17  13   0     2210.11     2348.34    300.88 o 
   0  14   0    38510.47    38942.46   1150.68 o 
   1  14   0     1695.15     1697.93    237.75 o 
   2  14   0    32112.75    31220.52    372.02 o 
   3  14   0    11627.71    11037.82    470.94 o 
   4  14   0    15549.98    13602.56    277.82 o 
   5  14   0      916.59      738.60     67.80 o 
   6  14   0    11518.67    11493.35    247.92 o 
   7  14   0     1122.95     1531.82     95.37 o 
   8  14   0    17686.72    17480.53    450.34 o 
   9  14   0     5856.63     5487.13    281.32 o 
  10  14   0     2049.82     1752.86    149.92 o 
  11  14   0      491.35      516.39    111.65 o 
  12  14   0     3056.39     3170.46    338.22 o 
  13  14   0     2130.55     2120.90    381.35 o 
  14  14   0      863.19     1143.57    367.63 o 
  15  14   0     2710.09     2440.57    379.49 o 
  16  14   0      131.53      143.70     80.88 o 
  17  14   0     2778.48     2927.87    543.73 o 
   1  15   0    20593.61    20373.33    447.23 o 
   2  15   0      357.07      329.89     56.88 o 
   3  15   0    34666.00    30520.52    441.75 o 
   4  15   0      584.19      873.17     81.04 o 
   5  15   0    30118.17    31223.42    427.41 o 
   6  15   0     5325.97     5586.63    187.82 o 
   7  15   0    22285.79    20750.31    360.30 o 
   8  15   0    36802.81    35511.72    447.82 o 
   9  15   0    19348.97    18869.97    414.92 o 
  10  15   0    20681.80    21347.96    575.57 o 
  11  15   0     9387.30     8979.02    705.80 o 
  12  15   0    16554.48    17338.85    715.74 o 
  13  15   0     3946.77     4015.11    614.32 o 
  14  15   0    13180.72    13849.19    838.57 o 
  15  15   0     7173.97     7824.99    454.01 o 
  16  15   0     7865.68     7970.40    841.87 o 
  17  15   0     5848.69     6386.67    943.85 o 
   0  16   0   115346.38   113977.22   2730.34 o 
   1  16   0     4506.86     4051.59    244.24 o 
   2  16   0    40344.84    39414.05    768.35 o 
   3  16   0     3640.86     3795.82    172.97 o 
   4  16   0    21619.39    19537.00    463.27 o 
   5  16   0      627.53      851.43     85.45 o 
   6  16   0    10626.32    10942.51    370.13 o 
   7  16   0      328.93      318.67     54.88 o 
   8  16   0      134.09      218.23     41.00 o 
   9  16   0      498.93      642.96     72.90 o 
  10  16   0      125.66      227.22     52.18 o 
  11  16   0      540.08      477.00    108.72 o 
  12  16   0      292.42      418.35     92.08 o 
  13  16   0     3433.84     4055.94    603.06 o 
  14  16   0      196.36      263.39     76.42 o 
  15  16   0      273.31      262.36     66.04 o 
  16  16   0      670.41      501.88    376.51 o 
   1  17   0    47620.32    49166.47    595.04 o 
   2  17   0      291.57      263.89     46.50 o 
   3  17   0    29184.21    28258.81    416.05 o 
   4  17   0     3042.27     3021.68    230.23 o 
   5  17   0    13119.01    12189.27    321.14 o 
   6  17   0      240.17      279.86     50.71 o 
   7  17   0    12012.60    11912.96    342.32 o 
   8  17   0     7452.58     8048.73    292.71 o 
   9  17   0     1023.46     1197.30    113.44 o 
  10  17   0      115.39      164.30     48.12 o 
  11  17   0      259.07      268.28     61.19 o 
  12  17   0      145.79      137.80     55.87 o 
  13  17   0       44.98       51.00    114.41 o 
  14  17   0      912.77      934.70    196.86 o 
  15  17   0     2594.12     2881.08    412.05 o 
  16  17   0     1499.66     2064.72    632.27 o 
   0  18   0    10792.46    11198.98    473.52 o 
   1  18   0      310.32      456.22     69.93 o 
   2  18   0     4548.27     3799.19    203.28 o 
   3  18   0     6991.28     6928.38    297.77 o 
   4  18   0    15873.35    14611.76    377.75 o 
   5  18   0    35403.93    34911.96    621.00 o 
   6  18   0     6660.10     6297.56    238.00 o 
   7  18   0    43517.88    43438.10    706.58 o 
   8  18   0     9340.91     9083.21    337.43 o 
   9  18   0    32233.40    33179.53    590.55 o 
  10  18   0    14381.52    13856.04    401.56 o 
  11  18   0    21412.60    21550.63    664.11 o 
  12  18   0     7437.56     7480.57    626.38 o 
  13  18   0    15295.23    16306.79    923.67 o 
  14  18   0    12518.12    13609.51    222.84 o 
  15  18   0     7729.27     8593.58    846.04 o 
  16  18   0     9575.38     8050.29    907.76 o 
   1  19   0    57915.14    62343.23    779.45 o 
   2  19   0    13898.65    13437.39    379.29 o 
   3  19   0    26027.73    25026.72    540.09 o 
   4  19   0     6283.83     6461.66    269.98 o 
   5  19   0    21678.23    21808.80    420.21 o 
   6  19   0    28031.15    27927.71    632.14 o 
   7  19   0     1731.50     1823.67    161.67 o 
   8  19   0    14016.79    14419.25    486.59 o 
   9  19   0      901.41      737.44     99.88 o 
  10  19   0     9187.73     8799.05    467.71 o 
  11  19   0      955.30      769.30    153.13 o 
  12  19   0      360.80      424.42    129.00 o 
  13  19   0     2121.80     2076.32    330.48 o 
  14  19   0      463.37      537.43    129.19 o 
  15  19   0     2219.19     1768.92    336.74 o 
  16  19   0     2310.17     2434.28    493.21 o 
   0  20   0    76180.95    80147.74   1343.65 o 
   1  20   0      424.27      351.15     87.52 o 
   2  20   0    79824.50    77579.37    814.23 o 
   3  20   0    10830.85     9437.33    472.21 o 
   4  20   0    54478.39    55892.14    795.51 o 
   5  20   0     2732.50     2676.53    183.38 o 
   6  20   0    10738.51     9546.08    385.35 o 
   7  20   0     6984.36     7677.82    370.13 o 
   8  20   0     3625.53     3362.95    291.88 o 
   9  20   0     6611.91     6778.75    356.56 o 
  10  20   0      257.03      129.74     46.86 o 
  11  20   0      525.36      458.99     91.81 o 
  12  20   0     2068.68     1633.95    283.77 o 
  13  20   0      431.23      379.05    159.29 o 
  14  20   0     4183.28     5265.33    590.67 o 
  15  20   0      942.05     1505.34    366.79 o 
   1  21   0     1954.13     2492.48    221.41 o 
   2  21   0     5617.99     5554.19    355.18 o 
   3  21   0     3263.81     3441.36    235.73 o 
   4  21   0    24474.64    24019.46    583.29 o 
   5  21   0     1068.67      830.06     82.17 o 
   6  21   0    50699.18    51365.99    901.28 o 
   7  21   0     3872.88     3375.50    333.13 o 
   8  21   0    24269.64    25438.10    673.00 o 
   9  21   0    32253.39    32765.12    801.30 o 
  10  21   0    35672.56    38175.06   1065.22 o 
  11  21   0    22963.60    23377.14    935.67 o 
  12  21   0    17527.21    16093.94    880.20 o 
  13  21   0    28521.23    28358.88    986.37 o 
  14  21   0    14771.34    17150.29   1553.40 o 
  15  21   0    16873.61    16109.24   1686.53 o 
   0  22   0    75058.76    73805.59   2211.23 o 
   1  22   0     1985.36     1926.93    184.18 o 
   2  22   0    35976.82    35230.19    765.77 o 
   3  22   0    13481.69    13374.26    410.06 o 
   4  22   0    36865.07    37049.27    807.32 o 
   5  22   0    19044.41    18390.99    579.72 o 
   6  22   0    13595.12    13079.81    490.67 o 
   7  22   0    23956.55    25037.97    571.04 o 
   8  22   0      178.17      100.64     84.86 o 
   9  22   0     7134.16     6695.11    549.74 o 
  10  22   0       43.22       90.72     46.09 o 
  11  22   0     3435.16     3094.17    530.32 o 
  12  22   0     5431.07     4889.68    950.83 o 
  13  22   0        4.60       91.07     62.60 o 
  14  22   0     4405.71     4255.55   1022.51 o 
   1  23   0    52952.54    54156.75   1180.20 o 
   2  23   0     2096.64     2299.14    225.03 o 
   3  23   0    57394.39    55971.29   1210.20 o 
   4  23   0    39949.90    38093.17   1074.41 o 
   5  23   0    23092.47    22087.07    893.79 o 
   6  23   0    20051.41    20034.45    592.62 o 
   7  23   0    14923.77    14250.82    468.76 o 
   8  23   0    20829.65    20787.52    500.03 o 
   9  23   0      691.18      688.98    127.83 o 
  10  23   0     6020.02     4892.51    845.91 o 
  11  23   0       48.45       56.62     62.45 o 
  12  23   0     1395.72     1490.51    256.40 o 
  13  23   0     3487.55     3950.16    882.21 o 
  14  23   0       63.92      161.62     78.80 o 
   0  24   0     4169.19     3798.26    822.65 o 
   1  24   0     4439.29     4186.95    417.92 o 
   2  24   0     2553.37     2817.14    385.01 o 
   3  24   0    23201.57    22610.53   1569.50 o 
   4  24   0      848.47      648.64    118.83 o 
   5  24   0    65426.65    65988.11   1425.15 o 
   6  24   0     3093.34     2882.14    349.28 o 
   7  24   0    47165.83    47782.31   1166.15 o 
   8  24   0    20293.87    19985.03    617.74 o 
   9  24   0    32080.90    33005.39   1002.33 o 
  10  24   0    23420.79    23329.21   1241.90 o 
  11  24   0    21485.21    23892.71    867.86 o 
  12  24   0    35199.50    37931.38   1051.85 o 
  13  24   0    14247.57    15592.03    746.22 o 
   1  25   0    52855.48    57567.20   2421.39 o 
   2  25   0     3150.88     2655.85    346.02 o 
   3  25   0    38857.04    38120.75   1670.43 o 
   4  25   0     7647.51     6887.84    431.03 o 
   5  25   0    29595.83    29519.66    829.28 o 
   6  25   0    10404.54     9297.64    541.29 o 
   7  25   0      707.55      639.39    126.17 o 
   8  25   0     8993.73     8452.05    598.27 o 
   9  25   0      505.56      325.33    118.00 o 
  10  25   0     3456.75     3381.11    524.90 o 
  11  25   0     3614.75     3524.46    463.78 o 
  12  25   0     4302.86     4389.60    637.10 o 
  13  25   0     5820.05     5115.73    855.93 o 
   0  26   0    41626.61    42036.17   1860.35 o 
   1  26   0     1421.92     2272.40    382.64 o 
   2  26   0    82870.13    86582.65   3556.49 o 
   3  26   0     8316.88     7306.50    659.87 o 
   4  26   0    33971.23    32291.44    934.07 o 
   5  26   0    20219.79    19666.72    678.84 o 
   6  26   0    12561.83    13223.46    631.01 o 
   7  26   0    10994.83    10410.12    659.43 o 
   8  26   0     3564.48     3090.11    546.44 o 
   9  26   0     7029.04     7416.98    529.11 o 
  10  26   0      373.91      336.40    139.98 o 
  11  26   0     2057.79     1899.02    314.36 o 
  12  26   0     1345.80     1406.81    310.45 o 
   1  27   0       11.61      173.94    129.68 o 
   2  27   0     7129.58     8417.65    998.80 o 
   3  27   0       22.43      232.72    242.88 o 
   4  27   0    29100.91    28555.96   1102.44 o 
   5  27   0      228.63      323.64    114.66 o 
   6  27   0    38113.54    36265.34   1119.03 o 
   7  27   0     6610.04     6273.12    711.82 o 
   8  27   0    20968.68    21926.57    619.57 o 
   9  27   0    11434.63    11607.82    594.15 o 
  10  27   0    12025.40    12389.81    211.44 o 
  11  27   0    17775.37    18483.44    583.05 o 
  12  27   0    13520.15    12930.16   1446.66 o 
   0  28   0    21789.34    22483.07   7751.39 o 
   1  28   0      419.88      420.35    146.40 o 
   2  28   0    22408.48    22012.09   1067.44 o 
   3  28   0     7344.08     7141.17    709.27 o 
   4  28   0    23414.77    23908.63   1056.07 o 
   5  28   0    10187.44    11501.74    957.74 o 
   6  28   0     7122.43     6937.16    916.70 o 
   7  28   0     8990.64     8473.02    597.58 o 
   8  28   0     1284.59     1207.05    189.16 o 
   9  28   0     2824.66     2178.43    375.16 o 
  10  28   0       53.52       69.62     49.98 o 
  11  28   0     2245.75     2211.91    394.77 o 
   1  29   0    31064.51    30872.88   1345.25 o 
   2  29   0      782.26      753.49    542.45 o 
   3  29   0    26966.20    29529.42   2062.61 o 
   4  29   0     5145.43     5207.91    916.50 o 
   5  29   0     8528.82     8670.51    779.23 o 
   6  29   0     3656.80     4328.70    592.34 o 
   7  29   0     3693.77     4481.18    506.12 o 
   8  29   0     1891.36     1288.68    241.17 o 
   9  29   0       10.14       64.82     46.99 o 
  10  29   0     2341.08     2474.41    331.42 o 
   0  30   0       45.15      300.09    183.27 o 
   1  30   0      125.38      117.11    175.85 o 
   2  30   0      979.86     1743.18    365.38 o 
   3  30   0     4661.74     5406.60    942.94 o 
   4  30   0      195.83      407.75    167.68 o 
   5  30   0     9326.69     9172.68    846.53 o 
   6  30   0     4745.92     5444.22    569.63 o 
   7  30   0    11266.36    11474.47    613.11 o 
   8  30   0     8552.47     9411.67    629.63 o 
   9  30   0     7926.77     7619.80   1358.93 o 
  10  30   0     7651.28     8321.37   1154.90 o 
   1  31   0    10937.68    12061.91   1313.89 o 
   2  31   0     1619.40     1486.25    270.00 o 
   3  31   0    12007.73    12085.28   1043.72 o 
   4  31   0     1888.06     1457.01    303.49 o 
   5  31   0     5579.84     5984.24    418.83 o 
   6  31   0     4612.55     4581.74    688.65 o 
   7  31   0     1639.91     1211.14    257.20 o 
   8  31   0      439.13      534.20    160.28 o 
   9  31   0      364.98      408.28    119.10 o 
   0  32   0     8741.25     9561.14   1158.20 o 
   1  32   0        0.66      281.75    136.92 o 
   2  32   0    12303.26    13676.61    412.05 o 
   3  32   0     1012.18      970.69    207.49 o 
   4  32   0     4069.70     4544.51    581.81 o 
   5  32   0      960.07     1087.45    255.08 o 
   6  32   0     3886.06     4332.92    615.52 o 
   7  32   0      224.25      265.49    134.66 o 
   8  32   0     3246.37     3497.24    956.77 o 
   1  33   0     4941.37     5960.20    673.97 o 
   2  33   0      464.77      408.75    309.46 o 
   3  33   0     4885.69     5234.76    491.52 o 
   4  33   0     1143.74     1229.29    235.23 o 
   5  33   0     4131.48     4060.49    614.19 o 
   6  33   0     4463.39     4068.03    897.17 o 
   7  33   0     6519.45     6359.10    715.58 o 
   0  34   0     5616.22     5521.68   1009.78 o 
   1  34   0      245.58      413.60    130.56 o 
   2  34   0     6793.09     6843.37    899.94 o 
   3  34   0        2.19       65.85     76.22 o 
   4  34   0     2752.49     2566.54    325.91 o 
   5  34   0      137.32      157.79     71.37 o 
   1  35   0     5260.16     5188.52    871.27 o 
   2  35   0      188.10      405.96    105.76 o 
   3  35   0     3235.45     2653.55    343.29 o 
 -18   1   1     8417.31     8439.84    601.32 o 
 -17   1   1      551.96      555.96    104.26 o 
 -16   1   1     5373.01     5197.81    532.04 o 
 -15   1   1      722.99      567.27    127.54 o 
 -14   1   1    21205.98    21959.09   1014.17 o 
 -13   1   1      805.48      877.65    121.02 o 
 -12   1   1     5528.00     5431.58    327.67 o 
 -11   1   1     1344.90     1451.62    110.73 o 
 -10   1   1    32534.72    32061.86    552.70 o 
  -9   1   1    13869.67    11739.61    368.36 o 
  -8   1   1    42544.22    39154.48    570.21 o 
  -7   1   1    16998.75    14430.03    365.03 o 
  -6   1   1    45159.24    44598.30    483.17 o 
  -5   1   1    92424.91    91589.16    747.44 o 
  -4   1   1    27891.11    24919.53    409.19 o 
  -3   1   1    59441.57    57720.79    553.55 o 
  -2   1   1    27923.96    27787.32    719.02 o 
   2   1   1      203.07      621.46    153.26 o 
   3   1   1    17074.01    16822.16    407.78 o 
   4   1   1      348.93      525.22     77.35 o 
   5   1   1    32172.89    29444.18    506.52 o 
   6   1   1     5530.64     6177.20    247.91 o 
   7   1   1    15061.95    14450.28    379.27 o 
   8   1   1     2762.64     2494.47    251.98 o 
   9   1   1    15244.37    14714.86    494.14 o 
  10   1   1      406.78      569.84    105.64 o 
  11   1   1     7096.56     6972.97    428.91 o 
  12   1   1     1375.04     1103.17    200.31 o 
  13   1   1    14371.96    15495.15    545.12 o 
  14   1   1     1927.97     2030.74    223.83 o 
  15   1   1    12431.36    12686.37    656.92 o 
  16   1   1       27.45      187.94     46.18 o 
  17   1   1     2827.66     2900.37    339.06 o 
  18   1   1     1878.77     2040.58    438.42 o 
 -18   2   1      144.51      446.35    177.09 o 
 -17   2   1     2591.82     2176.59    580.34 o 
 -16   2   1      207.05      301.67     82.93 o 
 -15   2   1     3538.61     3484.06    388.07 o 
 -14   2   1     1445.38     1280.47    157.21 o 
 -13   2   1    18645.80    19491.09    561.13 o 
 -12   2   1     1560.95     1624.51    138.21 o 
 -11   2   1     4062.86     4177.70    207.13 o 
 -10   2   1    27811.36    25687.64    478.18 o 
  -9   2   1    28493.53    28380.76    542.76 o 
  -8   2   1    63497.85    62510.95    921.66 o 
  -7   2   1    43056.49    39850.34    472.96 o 
  -6   2   1    24247.19    23168.74    424.12 o 
  -5   2   1    30549.50    25574.75    471.92 o 
  -4   2   1   107865.97   110151.91    627.51 o 
  -3   2   1    55182.93    55620.41    519.49 o 
  -2   2   1     2730.10     5389.03    404.13 o 
   2   2   1    15409.45    21330.30    844.59 o 
   3   2   1    12982.43    13547.02    290.20 o 
   4   2   1    65539.95    61244.70    756.90 o 
   5   2   1     1125.29     1032.29    137.33 o 
   6   2   1      587.71      383.95     72.46 o 
   7   2   1      769.31      633.10    120.34 o 
   8   2   1    10140.29     8513.44    438.81 o 
   9   2   1    20798.66    19497.01    582.29 o 
  10   2   1    18246.08    18139.88    435.92 o 
  11   2   1     8353.15     8959.11    351.28 o 
  12   2   1     1410.43     1242.34    114.46 o 
  13   2   1     8542.66     8380.11    472.34 o 
  14   2   1    20650.69    21171.38    809.61 o 
  15   2   1    10577.32    11083.18    563.26 o 
  16   2   1     5747.59     5258.42    571.65 o 
  17   2   1     4126.37     4696.92    346.20 o 
  18   2   1     7189.87     7606.14    539.96 o 
 -18   3   1     3516.16     3867.85    533.33 o 
 -17   3   1      576.13      396.50     92.59 o 
 -16   3   1      650.04      562.29    166.59 o 
 -15   3   1       14.04      184.65     65.43 o 
 -14   3   1     2466.50     2255.84    228.76 o 
 -13   3   1     7566.09     7371.78    477.81 o 
 -12   3   1       86.51      139.13     35.08 o 
 -11   3   1      481.71      423.95     59.76 o 
 -10   3   1      477.98      421.66     63.98 o 
  -9   3   1      892.86     1014.86     87.58 o 
  -8   3   1     2558.89     3005.02    191.48 o 
  -7   3   1     1412.75     1806.43    129.80 o 
  -6   3   1     1434.10     2399.79    190.64 o 
  -5   3   1     2238.16     2711.91    148.36 o 
  -4   3   1     6490.58     6551.24    200.53 o 
  -3   3   1      221.76      162.40     82.83 o 
  -2   3   1    15785.64    15727.22    312.70 o 
  -1   3   1     5842.93     5999.34    310.33 o 
   2   3   1     5985.07     5397.93    233.14 o 
   3   3   1     1386.66     1499.20     91.85 o 
   4   3   1     4459.19     4127.73    185.48 o 
   5   3   1     8499.49     8260.08    219.16 o 
   6   3   1      189.68      310.14     65.80 o 
   7   3   1     3770.74     3594.97    269.99 o 
   8   3   1      189.05      458.35     90.23 o 
   9   3   1    16931.20    17118.89    469.86 o 
  10   3   1      168.43      173.86     69.57 o 
  11   3   1      992.25     1213.39     88.05 o 
  12   3   1       95.93      197.03     48.80 o 
  13   3   1     1764.27     2008.91    235.80 o 
  14   3   1      255.41      349.46     93.36 o 
  15   3   1      580.52      738.50    139.70 o 
  16   3   1      894.17      775.05    235.28 o 
  17   3   1     1836.37     1905.73    268.85 o 
  18   3   1      176.07      459.89    124.77 o 
 -18   4   1      223.96      410.76    159.83 o 
 -17   4   1    23778.81    27638.34   1147.76 o 
 -16   4   1      726.23      838.47    157.90 o 
 -15   4   1    20469.72    20196.04    646.99 o 
 -14   4   1       13.91      200.33     69.02 o 
 -13   4   1    39678.71    40533.26    765.88 o 
 -12   4   1     3430.12     3314.91    205.29 o 
 -11   4   1    25908.49    25472.73    472.89 o 
 -10   4   1     1286.59     1664.65    101.49 o 
  -9   4   1     7502.40     6693.43    271.01 o 
  -8   4   1    11863.77    10681.18    346.68 o 
  -7   4   1     7009.56     8212.86    286.25 o 
  -6   4   1       46.82      153.96     55.27 o 
  -5   4   1     6549.52     6106.10    131.90 o 
  -4   4   1     4327.21     5838.25    142.59 o 
  -3   4   1    26021.65    23968.17    336.36 o 
  -2   4   1    11127.35    10787.84    222.36 o 
  -1   4   1    36602.36    40009.24   1426.56 o 
   0   4   1    63371.85    61219.29    858.10 o 
   1   4   1    13288.33    12393.79    621.44 o 
   2   4   1   112015.20   111461.37    761.05 o 
   3   4   1     1206.20     1334.77    155.16 o 
   4   4   1    65166.39    57433.21    646.15 o 
   5   4   1      347.21      367.29    105.13 o 
   6   4   1    94064.09    91357.00    922.71 o 
   7   4   1     3057.09     2601.88    196.63 o 
   8   4   1    93041.34    90673.28    991.91 o 
   9   4   1     6707.12     7079.34    310.65 o 
  10   4   1    60518.44    60373.46    596.07 o 
  11   4   1     3404.59     3577.50    196.78 o 
  12   4   1    12639.37    12274.89    568.01 o 
  13   4   1     3207.69     3596.11    341.09 o 
  14   4   1    15628.81    15654.56    806.95 o 
  15   4   1       40.81      142.82     84.30 o 
  16   4   1     2638.80     2390.53    323.42 o 
  17   4   1      309.07      506.33    253.94 o 
  18   4   1       22.24      115.09    106.35 o 
 -18   5   1      967.99     1108.65    254.87 o 
 -17   5   1       36.07      513.34    158.79 o 
 -16   5   1      723.71      667.18    138.45 o 
 -15   5   1     1669.55     1426.11    173.20 o 
 -14   5   1     7792.51     8166.72    469.26 o 
 -13   5   1     8965.50     8800.39    465.43 o 
 -12   5   1     2349.40     2759.35    183.98 o 
 -11   5   1    15532.79    15381.21    462.73 o 
 -10   5   1    14663.22    13531.65    430.52 o 
  -9   5   1    79820.03    82859.98    930.06 o 
  -8   5   1    61527.79    64082.47    660.66 o 
  -7   5   1    57071.76    56448.04    980.50 o 
  -6   5   1    25670.18    25138.95    537.50 o 
  -5   5   1    39954.36    42155.11    414.84 o 
  -4   5   1     8761.69     8045.85    152.99 o 
  -3   5   1    23531.86    22823.80    346.09 o 
  -2   5   1    58378.15    60741.72    519.78 o 
  -1   5   1     2675.96     2239.00    138.40 o 
   0   5   1    55070.27    60164.57    525.77 o 
   1   5   1     4047.80     3217.09    140.46 o 
   2   5   1    52067.26    54872.75    514.11 o 
   3   5   1     8971.15     8685.92    209.74 o 
   4   5   1     1191.40     1740.71     99.73 o 
   5   5   1    59339.76    55384.56    414.20 o 
   6   5   1     2570.90     2380.24    153.51 o 
   7   5   1     2356.92     2541.69    178.21 o 
   8   5   1    25000.45    23460.01    478.80 o 
   9   5   1     7114.16     6349.44    255.01 o 
  10   5   1    19942.57    20845.30    439.71 o 
  11   5   1     5271.73     4890.16    195.55 o 
  12   5   1     7943.64     7463.35    395.00 o 
  13   5   1     5867.40     5738.04    446.47 o 
  14   5   1    20407.76    20903.15    777.30 o 
  15   5   1     8005.33     8257.94    705.98 o 
  16   5   1    11443.59    12266.63    653.41 o 
  17   5   1     7106.75     8275.82    535.33 o 
  18   5   1    12258.26    12777.77    801.78 o 
 -18   6   1      309.96      957.16    368.84 o 
 -17   6   1     3003.73     2902.93    385.98 o 
 -16   6   1      494.95      313.38    128.49 o 
 -15   6   1     2214.96     2053.07    236.82 o 
 -14   6   1      305.95      251.81     98.27 o 
 -13   6   1      542.27      466.26     78.22 o 
 -12   6   1     3131.92     3648.35    267.71 o 
 -11   6   1      261.50      221.98     47.43 o 
 -10   6   1    15231.58    15446.62    567.57 o 
  -9   6   1        5.75       78.21     34.05 o 
  -8   6   1     8243.28     7635.12    322.65 o 
  -7   6   1     7921.16     7805.28    280.62 o 
  -6   6   1     2487.39     3064.87    173.81 o 
  -5   6   1      187.87      263.77     37.37 o 
  -4   6   1     1683.34     2401.02    124.93 o 
  -3   6   1    43395.54    41143.96    402.96 o 
  -2   6   1    13152.07    12038.21    259.42 o 
  -1   6   1    43036.90    45857.71    583.10 o 
   0   6   1    77763.98    81770.15    805.41 o 
   1   6   1   105078.02   107701.02    852.78 o 
   2   6   1     7555.30     8217.49    218.98 o 
   3   6   1    21076.60    19246.98    422.52 o 
   4   6   1    16267.74    15007.13    237.80 o 
   5   6   1     2314.58     2692.95    146.82 o 
   6   6   1     6865.57     6837.51    204.36 o 
   7   6   1     6390.01     6565.98    363.85 o 
   8   6   1    17850.49    19045.71    396.06 o 
   9   6   1    11438.16     9936.02    302.49 o 
  10   6   1     4077.13     3972.40    220.03 o 
  11   6   1     9069.86     9321.25    396.07 o 
  12   6   1       83.03      199.01     67.42 o 
  13   6   1     7724.08     6722.25    548.24 o 
  14   6   1       35.70      142.47     50.58 o 
  15   6   1     4239.04     4012.61    531.19 o 
  16   6   1     3624.73     3837.32    435.68 o 
  17   6   1     4956.34     5187.89    317.71 o 
  18   6   1     3500.57     4144.66    561.25 o 
 -18   7   1    22433.30    21225.11   1779.78 o 
 -17   7   1     1102.92      692.58    211.67 o 
 -16   7   1    35129.32    37054.00   2280.79 o 
 -15   7   1       11.50       33.40     50.79 o 
 -14   7   1    28914.62    27909.58    650.03 o 
 -13   7   1     1389.38     1039.10    133.25 o 
 -12   7   1    37422.28    36992.73    649.44 o 
 -11   7   1      969.86     1272.58    131.88 o 
 -10   7   1     6646.33     6451.40    304.49 o 
  -9   7   1    18354.13    17730.17    485.69 o 
  -8   7   1     4604.42     3647.45    223.42 o 
  -7   7   1      123.91      235.77     45.27 o 
  -6   7   1     3113.04     3668.37    201.08 o 
  -5   7   1       55.90      289.63     48.70 o 
  -4   7   1      736.37      411.74     44.85 o 
  -3   7   1    18332.46    17197.02    289.11 o 
  -2   7   1    25573.08    29319.92    320.82 o 
  -1   7   1    76419.37    79841.34    561.40 o 
   0   7   1    20810.78    20381.39    507.68 o 
   1   7   1   295965.47   295391.88   2294.72 o 
   2   7   1      922.13     1353.36    135.43 o 
   3   7   1   117759.32   109344.55   1080.83 o 
   4   7   1      541.50      511.81     78.96 o 
   5   7   1    68180.16    65178.14    562.58 o 
   6   7   1    13976.24    13577.58    328.92 o 
   7   7   1   194859.98   195245.13   1961.64 o 
   8   7   1     5351.71     5107.27    232.80 o 
   9   7   1    58780.85    57808.70    568.02 o 
  10   7   1    27292.97    27595.13    612.49 o 
  11   7   1    37354.57    37646.82    684.11 o 
  12   7   1     1150.41     1306.99    121.65 o 
  13   7   1     5574.26     6173.36    472.63 o 
  14   7   1      206.42      346.84     77.74 o 
  15   7   1     4426.79     4242.95    629.87 o 
  16   7   1      552.55      662.09    236.03 o 
  17   7   1      745.30     1036.07    267.62 o 
  18   7   1      604.68      854.71    201.17 o 
 -18   8   1      286.98      309.49    162.24 o 
 -17   8   1       23.57      452.58    147.98 o 
 -16   8   1      483.79      445.07    111.45 o 
 -15   8   1       54.66      153.20    111.78 o 
 -14   8   1     7224.36     6372.86    470.60 o 
 -13   8   1     9297.27     9771.31    408.40 o 
 -12   8   1     1115.53     1341.16    134.82 o 
 -11   8   1     8676.98     8322.03    344.26 o 
 -10   8   1    46525.45    45703.77    506.93 o 
  -9   8   1    57377.26    56013.17    544.43 o 
  -8   8   1    26315.25    26255.25    401.17 o 
  -7   8   1   120879.06   119519.20   1096.86 o 
  -6   8   1    47117.84    47133.30    435.51 o 
  -5   8   1    75018.53    72425.50    580.23 o 
  -4   8   1     2771.92     2228.92    100.19 o 
  -3   8   1    71697.99    70404.16    569.89 o 
  -2   8   1     3840.96     4054.84    172.63 o 
  -1   8   1    90494.38    95645.83    665.00 o 
   0   8   1      194.37      223.34     73.18 o 
   1   8   1    39695.93    39473.21    455.18 o 
   2   8   1     5284.53     7185.27    151.69 o 
   3   8   1      400.87      412.22     52.75 o 
   4   8   1     2368.59     2776.39    117.91 o 
   5   8   1      133.65      254.62     67.45 o 
   6   8   1      248.80      180.11     45.16 o 
   7   8   1     5655.28     5731.78    235.92 o 
   8   8   1      596.33      685.80     74.18 o 
   9   8   1    37572.97    37821.33    642.83 o 
  10   8   1     3080.76     2910.90    195.23 o 
  11   8   1    11516.28    11357.89    399.43 o 
  12   8   1       48.88       89.85     59.29 o 
  13   8   1    14622.27    15090.28    593.09 o 
  14   8   1     8441.93     8104.91    565.05 o 
  15   8   1    15107.61    17803.46   1056.38 o 
  16   8   1    13339.56    15460.75    811.08 o 
  17   8   1    10784.74    10806.66    707.90 o 
  18   8   1     9911.95     9824.98    724.33 o 
 -18   9   1     7162.86     7314.60   1012.77 o 
 -17   9   1      974.03      930.18    225.09 o 
 -16   9   1     5977.87     6617.08    707.33 o 
 -15   9   1     1734.10     1546.34    207.69 o 
 -14   9   1     5183.94     5182.20    422.08 o 
 -13   9   1     5830.15     5697.71    612.80 o 
 -12   9   1     1576.95     1891.87    175.66 o 
 -11   9   1    32758.53    32984.19    993.80 o 
 -10   9   1     1237.26     1207.18    117.33 o 
  -9   9   1    56900.31    56507.71    620.89 o 
  -8   9   1     3490.93     3667.05    185.93 o 
  -7   9   1    40530.91    40992.52    525.61 o 
  -6   9   1    12579.61    11884.62    218.69 o 
  -5   9   1     2144.06     2048.94    121.33 o 
  -4   9   1    29799.38    31621.67    314.19 o 
  -3   9   1     4208.14     3911.93    142.98 o 
  -2   9   1    30044.52    30191.59    411.59 o 
  -1   9   1     6790.75     8027.75    378.02 o 
   0   9   1    42773.16    42846.10   1050.39 o 
   1   9   1    18402.52    22982.27    412.87 o 
   2   9   1      525.26      770.23    110.47 o 
   3   9   1     4721.50     6137.20    133.98 o 
   4   9   1      674.38     1459.99    153.48 o 
   5   9   1    24907.00    23383.89    432.14 o 
   6   9   1    23488.89    23386.11    458.68 o 
   7   9   1    11453.19    11561.15    258.30 o 
   8   9   1    22119.50    21725.14    428.38 o 
   9   9   1    12599.44    12580.44    351.72 o 
  10   9   1    26093.19    26859.40    530.88 o 
  11   9   1      104.21      205.20     55.50 o 
  12   9   1    17195.41    16060.70    487.55 o 
  13   9   1       34.06      119.72     76.17 o 
  14   9   1     4370.73     4454.14    598.72 o 
  15   9   1     1732.21     1939.65    297.62 o 
  16   9   1     8240.21     8284.20    600.16 o 
  17   9   1     8942.76    10230.59    700.19 o 
  18   9   1      948.90      688.70    210.22 o 
 -18  10   1       15.27      238.36    154.68 o 
 -17  10   1    29974.51    33035.03   1246.34 o 
 -16  10   1      307.05      631.58    174.60 o 
 -15  10   1    22941.57    25030.60    928.69 o 
 -14  10   1     1146.56     1149.66    157.23 o 
 -13  10   1    35274.97    35572.72    961.96 o 
 -12  10   1     9628.44     8567.29    443.97 o 
 -11  10   1    19320.69    17773.84    512.57 o 
 -10  10   1    13149.94    12800.70    419.80 o 
  -9  10   1     3508.14     3267.04    194.56 o 
  -8  10   1    11487.72    11394.94    334.14 o 
  -7  10   1      978.04      700.35     61.90 o 
  -6  10   1      169.33      168.33     27.29 o 
  -5  10   1     3114.64     3207.19    166.24 o 
  -4  10   1    10104.71     9891.74    291.45 o 
  -3  10   1     9774.43    10587.96    226.97 o 
  -2  10   1    88715.95    85745.41    524.94 o 
  -1  10   1   111971.27   117130.95    931.36 o 
   0  10   1   239829.86   238412.48   1625.10 o 
   1  10   1    32935.89    34403.51    442.62 o 
   2  10   1   205304.73   205488.78   1585.83 o 
   3  10   1     7192.97     6707.56    155.51 o 
   4  10   1   165136.28   159956.44   1328.62 o 
   5  10   1     1676.59     1723.65    143.91 o 
   6  10   1   152321.81   151456.61   1359.16 o 
   7  10   1     8339.78     8167.51    293.81 o 
   8  10   1   103911.88   105121.63    940.99 o 
   9  10   1    24529.66    24956.38    510.86 o 
  10  10   1    48127.04    47185.49    660.68 o 
  11  10   1    15338.67    14336.73    516.20 o 
  12  10   1     9238.50     9269.08    448.11 o 
  13  10   1     1500.25     1403.87    250.28 o 
  14  10   1     5146.48     5950.89    622.28 o 
  15  10   1     2081.64     2449.00    403.69 o 
  16  10   1      383.72      485.06    265.86 o 
  17  10   1      109.80      124.99     87.97 o 
  18  10   1      573.29      300.21    148.95 o 
 -17  11   1      326.81      424.59    161.44 o 
 -16  11   1       13.58      370.16    129.11 o 
 -15  11   1     6676.24     7645.58    818.51 o 
 -14  11   1     1550.11     1636.45    361.72 o 
 -13  11   1     9032.20     8814.73    590.49 o 
 -12  11   1    10765.87    10144.86    446.61 o 
 -11  11   1    26031.15    27271.89    546.19 o 
 -10  11   1    14888.89    14525.13    477.11 o 
  -9  11   1    51615.83    50750.50    513.64 o 
  -8  11   1    99276.79   102319.34    835.27 o 
  -7  11   1    39032.96    38586.72    498.48 o 
  -6  11   1    80865.16    80375.01    699.90 o 
  -5  11   1    21528.13    19901.20    381.35 o 
  -4  11   1   112130.00   113870.78   1058.87 o 
  -3  11   1    13112.39    11969.25    250.71 o 
  -2  11   1    54753.46    53978.56    719.20 o 
  -1  11   1      423.40      605.78    131.82 o 
   0  11   1    47064.53    49975.96    656.47 o 
   1  11   1     1234.24     2164.84    147.90 o 
   2  11   1    23274.73    22113.61    398.70 o 
   3  11   1     6225.86     7534.76    207.09 o 
   4  11   1      409.94      490.48     68.86 o 
   5  11   1       72.10      248.91     43.09 o 
   6  11   1      139.76      206.19     41.76 o 
   7  11   1      145.28      239.60     43.43 o 
   8  11   1    29925.26    28499.90    456.41 o 
   9  11   1     1359.62     1369.49    121.49 o 
  10  11   1    18724.06    19075.50    460.96 o 
  11  11   1    12187.47    12106.74    476.83 o 
  12  11   1    25921.33    24075.36    799.50 o 
  13  11   1     3773.77     4518.89    542.78 o 
  14  11   1    27131.50    28436.95   1018.89 o 
  15  11   1    18056.63    20308.97    891.85 o 
  16  11   1    11635.80    11904.31    258.63 o 
  17  11   1     9926.64     9172.59   1046.23 o 
 -17  12   1     9097.73     8676.79    968.09 o 
 -16  12   1     1722.33     1788.17    277.73 o 
 -15  12   1     6275.76     6521.49    435.20 o 
 -14  12   1     5027.15     4279.53    664.25 o 
 -13  12   1     8013.83     8174.16    580.98 o 
 -12  12   1    19742.26    20127.84    876.99 o 
 -11  12   1      106.18      118.85     44.00 o 
 -10  12   1    25247.88    24479.98    660.27 o 
  -9  12   1     2287.96     2201.33    140.20 o 
  -8  12   1    39889.21    42582.87    441.53 o 
  -7  12   1    26790.70    25426.22    336.90 o 
  -6  12   1     9189.18     8100.87    298.70 o 
  -5  12   1    67622.59    69783.99    643.17 o 
  -3  12   1    48099.49    49342.62    515.20 o 
  -2  12   1     5410.81     6572.31    209.21 o 
  -1  12   1    80666.83    84929.55    950.40 o 
   0  12   1    49548.59    53804.04    794.69 o 
   1  12   1    15552.18    14194.11    784.18 o 
   2  12   1    78382.68    81081.94    743.13 o 
   3  12   1     5065.32     5434.24    184.13 o 
   4  12   1    40129.25    40407.07    404.14 o 
   5  12   1    10408.70    10265.26    332.61 o 
   6  12   1    52637.76    55077.06    702.69 o 
   7  12   1    19916.05    21364.91    488.86 o 
   8  12   1    20656.69    22297.91    374.36 o 
   9  12   1    21736.31    20190.39    380.37 o 
  10  12   1     7084.12     7077.49    369.13 o 
  11  12   1    25019.90    25395.86    609.87 o 
  12  12   1     1011.84      862.17    182.59 o 
  13  12   1    13145.31    12049.94    651.77 o 
  14  12   1     1555.45     1508.86    246.71 o 
  15  12   1    10423.36    10451.27    764.28 o 
  16  12   1     4644.45     4934.66    299.86 o 
  17  12   1     2378.18     2783.14    584.16 o 
 -17  13   1        0.20      325.93    123.36 o 
 -16  13   1    27389.33    29581.04   1042.50 o 
 -15  13   1     2227.33     2693.57    481.98 o 
 -14  13   1    25571.89    27701.04   1076.23 o 
 -13  13   1     4577.21     4977.72    668.71 o 
 -12  13   1    22154.91    20644.81    928.88 o 
 -11  13   1     4931.79     4652.82    315.77 o 
 -10  13   1     6391.68     6003.30    333.97 o 
  -9  13   1     1837.13     2529.86    151.25 o 
  -8  13   1      139.64      307.48     50.66 o 
  -7  13   1     2360.01     2579.98    139.12 o 
  -6  13   1      995.99     1349.35     85.94 o 
  -5  13   1     2449.99     2143.11    175.05 o 
  -4  13   1    15206.07    17049.08    348.87 o 
  -3  13   1    42825.90    42968.43    501.67 o 
  -2  13   1    23082.55    24283.38    817.71 o 
  -1  13   1    98507.05    93520.00   1046.31 o 
   0  13   1    11795.76    12352.15    566.92 o 
   1  13   1   112760.11   108139.60   1071.63 o 
   2  13   1      132.69      242.83     43.73 o 
   3  13   1   152643.19   156560.83   1667.96 o 
   4  13   1     3834.85     4260.78    205.58 o 
   5  13   1   164721.75   162766.34   1460.09 o 
   6  13   1    11065.42    10003.01    345.79 o 
   7  13   1   132695.09   133605.69   1723.63 o 
   8  13   1    19776.72    20359.17    487.73 o 
   9  13   1    90026.63    91361.78   1089.35 o 
  10  13   1    12642.75    12513.99    512.02 o 
  11  13   1    45465.14    43881.02    685.48 o 
  12  13   1     3278.99     3363.30    424.71 o 
  13  13   1    10562.16    10907.76    713.44 o 
  14  13   1     3244.07     3272.87    545.73 o 
  15  13   1      949.38      896.74    171.71 o 
  16  13   1      406.83      346.14     73.76 o 
  17  13   1       58.80      323.95    100.68 o 
 -17  14   1      301.89      443.29    142.22 o 
 -16  14   1      273.89      334.08    156.70 o 
 -15  14   1       59.37      423.27    142.80 o 
 -14  14   1     6895.36     7184.87    657.12 o 
 -13  14   1     3036.15     3063.35    413.58 o 
 -12  14   1    12763.03    12694.58    566.28 o 
 -11  14   1     3253.66     3055.62    246.15 o 
 -10  14   1    34836.63    35685.73    665.68 o 
  -9  14   1    20021.75    20202.93    409.65 o 
  -8  14   1    56126.50    56850.95    604.14 o 
  -7  14   1    66363.19    65695.75    574.71 o 
  -6  14   1    47834.55    46842.88    452.46 o 
  -5  14   1    83005.60    82371.12    740.86 o 
  -4  14   1    28077.17    26031.12    459.68 o 
  -3  14   1   150198.38   155417.30   1504.75 o 
  -2  14   1    15465.42    15686.29    349.21 o 
  -1  14   1    52058.15    53223.84    692.52 o 
   0  14   1     5255.59     4875.11    233.52 o 
   1  14   1    80086.58    74788.79   1052.34 o 
   2  14   1     2659.43     2887.03    160.06 o 
   3  14   1     3207.40     4517.87    286.42 o 
   4  14   1     7569.71     7774.90    285.40 o 
   5  14   1       49.47      237.87     37.21 o 
   6  14   1      643.05      789.87     83.05 o 
   7  14   1    12355.21    13599.72    362.69 o 
   8  14   1     1314.62     1315.13    156.51 o 
   9  14   1    33712.26    31176.27    563.87 o 
  10  14   1     7027.93     7082.35    348.69 o 
  11  14   1    23586.85    23483.64    653.71 o 
  12  14   1     7082.32     7877.50    635.42 o 
  13  14   1    41052.55    40129.16   1280.15 o 
  14  14   1    13384.99    15287.76    841.71 o 
  15  14   1    13879.54    14910.35    673.96 o 
  16  14   1    17497.39    18485.64    587.49 o 
  17  14   1    10057.01     9443.84   1149.67 o 
 -17  15   1      678.42      412.04    187.83 o 
 -16  15   1     4444.67     4964.23    681.60 o 
 -15  15   1      998.97     1343.35    276.56 o 
 -14  15   1     4701.14     4617.55    636.49 o 
 -13  15   1    13464.03    12619.71    905.69 o 
 -12  15   1     3130.13     3377.87    349.98 o 
 -11  15   1    19860.03    18761.90    603.96 o 
 -10  15   1      347.19      335.32     68.21 o 
  -9  15   1    24006.44    23814.06    485.98 o 
  -8  15   1      565.78      778.30     92.40 o 
  -7  15   1    14944.86    15239.81    453.12 o 
  -6  15   1    48079.27    47567.00    444.87 o 
  -5  15   1     1314.96     1322.73    133.85 o 
  -4  15   1    44398.72    45296.15    653.13 o 
  -3  15   1      361.32      403.64    105.44 o 
  -2  15   1    56528.95    56927.59    982.07 o 
  -1  15   1    21687.77    23124.88    506.80 o 
   0  15   1    44500.00    45260.85    793.46 o 
   1  15   1    48996.32    48116.58   1617.66 o 
   2  15   1    28130.42    30043.83    434.42 o 
   3  15   1    54693.69    55961.85    850.54 o 
   4  15   1    18042.06    16411.23    357.51 o 
   5  15   1    49357.81    51521.20    549.78 o 
   6  15   1      386.20      686.29     79.71 o 
   7  15   1    19059.96    19435.20    390.28 o 
   8  15   1       76.90      205.57     40.40 o 
   9  15   1     1535.58     1772.49    160.45 o 
  10  15   1    13912.51    14021.89    420.41 o 
  11  15   1      237.29      246.33    147.28 o 
  12  15   1    17156.95    16512.63    688.60 o 
  13  15   1      955.13     1002.73    224.42 o 
  14  15   1    11894.28    11402.45    743.60 o 
  15  15   1      254.73      353.39     77.94 o 
  16  15   1     7850.85     7300.86    911.16 o 
  17  15   1     3516.03     4144.26    875.84 o 
 -16  16   1      272.20      261.77    120.13 o 
 -15  16   1    24209.13    26031.73    812.60 o 
 -14  16   1     2882.62     2119.36    319.30 o 
 -13  16   1    20861.64    21953.32    830.54 o 
 -12  16   1     8223.70     7562.31    584.82 o 
 -11  16   1    13415.70    13837.96    560.42 o 
 -10  16   1     5266.48     4464.58    327.46 o 
  -9  16   1     8346.43     7732.01    301.92 o 
  -8  16   1      391.02      431.16     68.37 o 
  -7  16   1     4977.50     4619.78    179.59 o 
  -6  16   1      905.29     1101.02     82.13 o 
  -5  16   1      509.24     1139.96     82.72 o 
  -4  16   1    11071.21    10437.44    437.04 o 
  -3  16   1     4808.98     5338.41    236.61 o 
  -2  16   1    29397.47    28143.66    608.99 o 
  -1  16   1      459.32      871.67    112.27 o 
   0  16   1    69255.93    71375.73    873.49 o 
   1  16   1       94.03      132.95    121.65 o 
   2  16   1    76142.84    76121.21    832.62 o 
   3  16   1       39.12      131.63     41.92 o 
   4  16   1   130521.05   131202.08   1332.76 o 
   5  16   1     2135.71     2243.76    150.08 o 
   6  16   1   111487.15   108213.78   1121.16 o 
   7  16   1     4465.23     4823.79    170.61 o 
   8  16   1    62631.02    62711.65   1084.88 o 
   9  16   1     2194.64     2308.82    192.55 o 
  10  16   1    34746.90    34790.51    657.75 o 
  11  16   1     5177.50     4221.32    471.17 o 
  12  16   1    15674.00    16545.06    699.53 o 
  13  16   1     3707.28     3458.05    704.37 o 
  14  16   1     3787.00     3990.24    568.02 o 
  15  16   1      429.01      296.66     94.22 o 
  16  16   1      508.00      107.89    140.36 o 
 -16  17   1       22.64      220.85     93.41 o 
 -15  17   1      810.50      640.84    190.99 o 
 -14  17   1      196.51      727.82    229.57 o 
 -13  17   1     6469.84     6353.38   1074.93 o 
 -12  17   1     4070.28     3856.72    470.25 o 
 -11  17   1    14073.26    13989.67    579.81 o 
 -10  17   1     4132.34     3761.66    300.73 o 
  -9  17   1    26850.93    26770.90    597.48 o 
  -8  17   1    33750.12    34447.54    587.90 o 
  -7  17   1    28728.13    28146.82    508.36 o 
  -6  17   1    68050.91    71228.67    690.94 o 
  -5  17   1    50835.56    50385.79    569.72 o 
  -4  17   1   116960.88   117683.11   1812.40 o 
  -3  17   1    22761.08    22409.29    417.22 o 
  -2  17   1    89122.22    92131.80   1104.46 o 
  -1  17   1    25796.88    25536.98    485.82 o 
   0  17   1    36916.58    34708.15    832.29 o 
   1  17   1     3624.68     3152.41    199.78 o 
   2  17   1    20572.82    19880.53    566.14 o 
   3  17   1     1823.35     2263.77    149.84 o 
   4  17   1     2606.84     3279.05    175.87 o 
   5  17   1     2976.95     3734.99    243.85 o 
   6  17   1     4314.41     3711.29    184.83 o 
   7  17   1     1174.69     1238.44     93.18 o 
   8  17   1    20140.17    19192.40    516.30 o 
   9  17   1      999.92     1115.41    113.76 o 
  10  17   1    15544.24    16078.30    501.39 o 
  11  17   1     3334.03     2970.22    324.19 o 
  12  17   1    23179.72    23674.03   1150.29 o 
  13  17   1     8660.28     8842.10    747.43 o 
  14  17   1    18431.13    19112.56    704.15 o 
  15  17   1    13494.71    13169.90    554.52 o 
  16  17   1     4610.53     4049.72    854.25 o 
 -16  18   1      116.23      125.81    132.66 o 
 -15  18   1     1170.30      986.92    252.46 o 
 -14  18   1     1191.70     1256.50    387.60 o 
 -13  18   1     2006.68     1572.65    293.09 o 
 -12  18   1     5054.47     4182.00    596.65 o 
 -11  18   1       11.60      176.16     73.80 o 
 -10  18   1       97.70      239.75     51.50 o 
  -9  18   1      607.27      441.46     98.45 o 
  -8  18   1     3696.24     3286.94    203.85 o 
  -7  18   1     8298.63     7969.98    299.12 o 
  -6  18   1     1947.36     1830.20    123.66 o 
  -5  18   1    33664.97    33544.71    524.21 o 
  -4  18   1      138.92      240.81     73.94 o 
  -3  18   1    22820.37    22197.89    416.70 o 
  -2  18   1       11.92      281.41     81.92 o 
  -1  18   1    14128.19    14578.28    410.15 o 
   0  18   1     4490.31     5008.26    262.25 o 
   1  18   1     2443.77     2540.86    163.65 o 
   2  18   1    13657.64    13658.02    386.29 o 
   3  18   1     6631.06     5709.58    352.93 o 
   4  18   1    31695.73    32746.35    637.46 o 
   5  18   1      410.45      576.74     71.21 o 
   6  18   1    15598.88    13912.47    502.06 o 
   7  18   1     1215.81     1081.04    109.78 o 
   8  18   1     4661.74     4621.95    326.12 o 
   9  18   1      401.30      372.15     99.81 o 
  10  18   1     3596.76     2772.29    290.44 o 
  11  18   1     7331.16     6391.71    565.69 o 
  12  18   1       72.20      186.62     60.17 o 
  13  18   1     5609.82     5916.49    973.64 o 
  14  18   1      256.15      190.69     89.55 o 
  15  18   1     5119.60     5062.20   1057.74 o 
  16  18   1      248.41      596.04    291.90 o 
 -15  19   1     1258.97     1317.10    375.57 o 
 -14  19   1    15874.33    16946.32    990.28 o 
 -13  19   1     3752.47     3604.35    452.03 o 
 -12  19   1    10076.11    10083.80    549.34 o 
 -11  19   1     3614.37     3012.92    326.91 o 
 -10  19   1    13560.48    14252.68    455.21 o 
  -9  19   1      525.20      588.48     85.98 o 
  -8  19   1     4962.70     4734.34    282.52 o 
  -7  19   1       99.31      182.59     39.88 o 
  -6  19   1     5785.10     6143.49    326.10 o 
  -5  19   1     2897.26     2982.26    237.34 o 
  -4  19   1       93.91      243.30     58.18 o 
  -3  19   1    36177.02    36731.28    414.32 o 
  -2  19   1        4.32      157.38     51.10 o 
  -1  19   1    38854.96    39689.21    908.72 o 
   0  19   1     2825.30     3152.13    195.62 o 
   1  19   1    49177.14    45791.27    850.90 o 
   2  19   1      104.28      222.06     89.18 o 
   3  19   1    70559.59    70337.37    863.69 o 
   4  19   1     2974.74     3185.12    177.82 o 
   5  19   1    79238.53    81186.51    965.08 o 
   6  19   1      154.56      260.81     51.32 o 
   7  19   1    19838.91    20247.43    596.59 o 
   8  19   1     5237.29     5119.77    353.96 o 
   9  19   1    18158.52    17776.96    484.76 o 
  10  19   1      108.89      196.96     54.22 o 
  11  19   1    11468.21    11245.58    534.63 o 
  12  19   1     4203.68     3335.52    534.50 o 
  13  19   1     3073.84     2901.03    636.97 o 
  14  19   1     1040.04      883.96    218.55 o 
  15  19   1     1164.96     1034.19    329.78 o 
 -15  20   1     2516.69     3024.10    494.65 o 
 -14  20   1     2592.46     2662.45    254.78 o 
 -13  20   1     3768.16     3788.30    393.35 o 
 -12  20   1     3295.88     2598.69    418.80 o 
 -11  20   1     4301.25     3855.75    519.58 o 
 -10  20   1     8182.13     8437.60    415.85 o 
  -9  20   1     6463.22     6579.98    451.14 o 
  -8  20   1     9446.93     9724.43    390.90 o 
  -7  20   1     9921.18    10026.68    464.80 o 
  -6  20   1     4997.09     5049.35    320.60 o 
  -5  20   1    36101.46    36345.42    710.90 o 
  -4  20   1     8648.46     8442.58    311.50 o 
  -3  20   1    29390.50    30248.36    628.88 o 
  -2  20   1     1005.42      945.52     90.35 o 
  -1  20   1    14712.75    14789.45    459.80 o 
   0  20   1     6452.24     6379.41    272.96 o 
   1  20   1    15111.36    15573.44    541.89 o 
   2  20   1      131.34      170.24     67.71 o 
   3  20   1     7698.50     7999.46    343.26 o 
   4  20   1      576.45      575.12     81.09 o 
   5  20   1      482.29      478.25     88.98 o 
   6  20   1     2179.85     2397.49    173.18 o 
   7  20   1      975.17      849.69     94.26 o 
   8  20   1     6844.87     7198.15    441.88 o 
   9  20   1     1430.56     1271.86    158.44 o 
  10  20   1    17187.57    16286.50    498.64 o 
  11  20   1     6303.71     5854.18    647.53 o 
  12  20   1     7383.89     7690.36    972.89 o 
  13  20   1     9949.59    11346.62    996.24 o 
  14  20   1    12912.12    13352.33    567.77 o 
  15  20   1     6939.47     7282.30   1330.33 o 
 -15  21   1      111.84      246.30     88.80 o 
 -14  21   1      197.74      340.93    147.35 o 
 -13  21   1      209.65      261.35    100.51 o 
 -12  21   1       58.54      232.39     84.97 o 
 -11  21   1      413.60      231.73    183.07 o 
 -10  21   1     1700.38     1590.58    199.93 o 
  -9  21   1     2785.76     2852.11    288.33 o 
  -8  21   1       39.51       69.48     59.06 o 
  -7  21   1      114.56      105.18     40.01 o 
  -6  21   1    15547.95    14179.38    459.51 o 
  -5  21   1      467.33      565.78     97.47 o 
  -4  21   1     5985.52     5480.10    343.58 o 
  -3  21   1       68.38      112.72     66.17 o 
  -2  21   1      714.74      855.61     84.23 o 
  -1  21   1      219.73       83.71     67.60 o 
   0  21   1       11.24      234.12     66.55 o 
   1  21   1       54.35      214.50     88.76 o 
   2  21   1     1083.88     1056.87    104.01 o 
   3  21   1       27.70       56.76     64.50 o 
   4  21   1       79.84      236.19     52.37 o 
   5  21   1     7032.66     6819.22    307.49 o 
   6  21   1     8083.26     7714.89    318.70 o 
   7  21   1      358.29      449.71     71.52 o 
   8  21   1      832.44      608.01     93.52 o 
   9  21   1       17.12       91.72     44.19 o 
  10  21   1      517.99      451.16    110.78 o 
  11  21   1      139.32      225.87     63.13 o 
  12  21   1      807.41      382.48    155.69 o 
  13  21   1      535.76      670.35    161.06 o 
  14  21   1       34.01      -47.51     59.39 o 
  15  21   1      293.62      305.66    167.92 o 
 -14  22   1      212.78      227.95    270.91 o 
 -13  22   1     5621.99     5505.00   1180.59 o 
 -12  22   1      103.27      132.46     55.76 o 
 -11  22   1     4078.46     4234.75    676.91 o 
 -10  22   1      514.97      531.30    113.68 o 
  -9  22   1     2978.78     2991.94    381.42 o 
  -8  22   1    11446.46    12220.52    482.94 o 
  -7  22   1     1747.19     1678.72    233.76 o 
  -6  22   1     3415.40     3082.73    349.20 o 
  -5  22   1     1532.40     1790.49    196.96 o 
  -4  22   1    13023.93    13475.22    450.92 o 
  -3  22   1       84.84      279.81     62.69 o 
  -2  22   1    18552.26    18050.99    440.86 o 
  -1  22   1    16135.38    16414.50    453.12 o 
   0  22   1    17369.88    17743.24    502.74 o 
   1  22   1    15438.68    14783.24    589.61 o 
   2  22   1    30114.89    29154.93    712.45 o 
   3  22   1    25122.90    25673.27    602.86 o 
   4  22   1    30880.36    29961.11    662.07 o 
   5  22   1    12109.56    12223.31    645.52 o 
   6  22   1    23274.33    22779.00    601.18 o 
   7  22   1     4579.39     4386.38    422.01 o 
   8  22   1    10572.06     9991.96    464.00 o 
   9  22   1     1539.39     1365.23    193.74 o 
  10  22   1     6203.32     6076.59    876.96 o 
  11  22   1       27.95       80.10     40.64 o 
  12  22   1     3881.53     3453.42    734.51 o 
  13  22   1      124.92      139.16     57.19 o 
  14  22   1     1863.28     2080.69    345.73 o 
 -14  23   1    11891.83    14001.51   1637.34 o 
 -13  23   1     1538.31     2296.85    579.77 o 
 -12  23   1    13524.78    13364.18    509.16 o 
 -11  23   1      147.89      230.13     91.49 o 
 -10  23   1    14914.52    16057.22    892.74 o 
  -9  23   1      506.62      575.73    122.35 o 
  -8  23   1     8245.88     7807.29    532.15 o 
  -7  23   1      488.13      502.53    129.67 o 
  -6  23   1     6966.33     7103.33    613.60 o 
  -5  23   1       71.76      199.57     40.94 o 
  -4  23   1     5330.31     4844.75    372.51 o 
  -3  23   1      334.57      617.46     90.97 o 
  -2  23   1      102.68      129.46     52.54 o 
  -1  23   1      206.27      337.35     72.90 o 
   0  23   1      536.38      697.64    122.63 o 
   1  23   1     7981.48     6726.95    414.97 o 
   2  23   1     1318.07     1028.53    148.48 o 
   3  23   1     2845.28     2944.12    360.43 o 
   4  23   1      483.90      608.70    120.98 o 
   5  23   1    20224.99    19220.00    565.83 o 
   6  23   1     3369.10     2962.82    293.27 o 
   7  23   1    16075.25    16499.05    638.99 o 
   8  23   1       79.02      187.32     52.44 o 
   9  23   1    25284.37    24042.69    874.63 o 
  10  23   1      310.04      264.13    105.80 o 
  11  23   1    10932.42     8857.72   1533.18 o 
  12  23   1      239.23      184.58     87.97 o 
  13  23   1     9688.03     9854.50    732.58 o 
  14  23   1     1528.93     1243.95    513.77 o 
 -13  24   1     1019.82     1013.32    334.07 o 
 -12  24   1      284.73      207.51    168.53 o 
 -11  24   1     4037.50     4184.07    553.90 o 
 -10  24   1     1282.08     1300.88    221.04 o 
  -9  24   1      240.00      367.45    101.43 o 
  -8  24   1     1880.15     2131.88    273.81 o 
  -7  24   1      670.08      600.10    144.03 o 
  -6  24   1     2612.26     2439.37    289.37 o 
  -5  24   1       67.97      215.39     65.54 o 
  -4  24   1    12205.66    12614.38    532.91 o 
  -3  24   1      204.59      342.42     69.74 o 
  -2  24   1     4944.84     4700.97    419.94 o 
  -1  24   1     2746.38     2677.17    352.15 o 
   0  24   1     3252.21     3556.64    339.86 o 
   1  24   1     3151.79     3034.03    342.70 o 
   2  24   1       14.72      140.02    102.04 o 
   3  24   1     2555.56     2134.56    283.90 o 
   4  24   1       36.89      122.61     62.41 o 
   5  24   1     1744.09     1466.97    209.27 o 
   6  24   1     6243.43     5969.76    450.72 o 
   7  24   1      784.60      733.29    110.23 o 
   8  24   1    14396.16    13831.17    517.73 o 
   9  24   1       47.81      183.07     57.90 o 
  10  24   1     3758.48     2996.41    482.73 o 
  11  24   1       22.59      220.77     77.47 o 
  12  24   1     7580.29     7797.92    727.22 o 
  13  24   1       61.51      210.28    145.96 o 
 -13  25   1      469.13     1551.60    373.72 o 
 -12  25   1     2612.29     3279.90    418.37 o 
 -11  25   1     7387.58     7580.97    582.11 o 
 -10  25   1     1465.84     1967.68    279.01 o 
  -9  25   1    10420.07    10551.18    634.08 o 
  -8  25   1     3143.73     2950.08    524.74 o 
  -7  25   1    28155.89    27411.57    726.53 o 
  -6  25   1     8910.51     8836.60    537.21 o 
  -5  25   1    19838.07    20063.96    888.88 o 
  -4  25   1     7945.02     7597.55    495.55 o 
  -3  25   1    25822.04    26825.14    606.66 o 
  -2  25   1    21743.97    22407.39   1122.73 o 
  -1  25   1    25974.63    24274.02    830.13 o 
   0  25   1    23780.79    23645.00    922.99 o 
   1  25   1    11846.49    11452.24    715.23 o 
   2  25   1    30398.55    30459.91   2005.98 o 
   3  25   1    15300.69    14519.75    632.51 o 
   4  25   1    19462.64    19252.45    792.59 o 
   5  25   1     1449.69     1472.23    180.84 o 
   6  25   1     4789.50     4479.47    494.92 o 
   7  25   1     1993.87     1769.03    305.03 o 
   8  25   1     1758.34     1333.42    199.03 o 
   9  25   1      127.80      180.83     67.86 o 
  10  25   1      152.30      210.65     86.02 o 
  11  25   1      297.14      498.17    152.92 o 
  12  25   1     2497.84     2665.90    350.82 o 
  13  25   1      892.89     1213.45    381.48 o 
 -12  26   1      205.08      121.15     90.89 o 
 -11  26   1    15823.38    16583.43    775.50 o 
 -10  26   1     1609.18     1601.27    196.58 o 
  -9  26   1    16861.39    16775.96    798.38 o 
  -8  26   1     2710.04     2247.06    344.51 o 
  -7  26   1     7136.15     7328.99    559.42 o 
  -6  26   1     4251.55     4063.00    491.09 o 
  -5  26   1     7361.59     7143.57    584.37 o 
  -4  26   1      361.94      251.30    114.62 o 
  -3  26   1      651.76      704.42    100.01 o 
  -2  26   1      221.51      335.72    111.21 o 
  -1  26   1     2867.55     2634.02    512.80 o 
   0  26   1     5704.10     6469.01    803.14 o 
   1  26   1     6767.05     7206.44   1082.56 o 
   2  26   1    23505.93    22849.99   1136.66 o 
   3  26   1     4091.20     3501.29    533.41 o 
   4  26   1    28360.00    28799.53   1429.93 o 
   5  26   1     6704.76     6217.07    695.52 o 
   6  26   1    33798.68    34163.88   1031.87 o 
   7  26   1     1022.27      535.08    131.17 o 
   8  26   1    26363.94    26685.92   1638.02 o 
   9  26   1      552.91      752.19    182.79 o 
  10  26   1    17423.97    17560.21    637.11 o 
  11  26   1     1138.14     1493.75    216.11 o 
  12  26   1    10656.72    10553.93    631.09 o 
 -12  27   1     4412.38     4396.69    790.36 o 
 -11  27   1      786.77     1077.87    338.66 o 
 -10  27   1     2664.86     2487.21    347.86 o 
  -9  27   1     4519.56     5141.91    411.29 o 
  -8  27   1      916.81     1076.77    240.81 o 
  -7  27   1     3019.58     2626.99    431.63 o 
  -6  27   1      123.00      101.84     42.40 o 
  -5  27   1     8032.23     7994.39    518.02 o 
  -4  27   1     3391.88     3252.15    388.00 o 
  -3  27   1     4104.60     3843.63    537.99 o 
  -2  27   1     6018.55     6291.30    823.42 o 
  -1  27   1     1582.52     1478.43    338.85 o 
   0  27   1    11742.80    11685.99    733.23 o 
   1  27   1      187.18      169.93     69.82 o 
   2  27   1    11014.38    12150.88    689.09 o 
   3  27   1     3602.78     4144.85    853.22 o 
   4  27   1    12117.73    11984.59    892.70 o 
   5  27   1     3766.98     3988.13    790.21 o 
   6  27   1     4600.29     4153.74    829.07 o 
   7  27   1    13743.11    13865.25   1224.80 o 
   8  27   1     1395.39     1084.77    330.01 o 
   9  27   1     5515.02     5123.29    728.82 o 
  10  27   1      338.36      350.89    108.82 o 
  11  27   1     6917.89     6903.82    715.40 o 
  12  27   1      724.27      834.83    209.58 o 
 -11  28   1      795.09     1031.34    283.35 o 
 -10  28   1     7661.14     6497.81    525.97 o 
  -9  28   1     1138.90     1434.39    184.73 o 
  -8  28   1    17354.23    17067.08    508.17 o 
  -7  28   1    10667.63    11947.76    497.27 o 
  -6  28   1    27477.81    26658.87   1327.11 o 
  -5  28   1    19759.33    20741.37    758.51 o 
  -4  28   1    20109.47    19325.78    726.01 o 
  -3  28   1    31792.10    33065.71   2581.12 o 
  -2  28   1    31522.99    33625.41   2654.25 o 
  -1  28   1    24258.99    25120.34   1841.50 o 
   0  28   1    11518.78    11476.81    849.75 o 
   1  28   1    29104.09    31556.59   1204.05 o 
   2  28   1    10763.93    11538.34   1000.21 o 
   3  28   1    16661.60    17020.05   1015.04 o 
   4  28   1       71.80      207.53    128.93 o 
   5  28   1     3076.21     3325.27   1049.72 o 
   6  28   1        2.38      -20.23    227.71 o 
   7  28   1       55.58       96.68    141.58 o 
   8  28   1       59.54      248.35    132.57 o 
   9  28   1      197.76      341.04    125.38 o 
  10  28   1      205.03      216.42    105.65 o 
  11  28   1     2458.33     2461.44    320.92 o 
 -10  29   1     8641.06     9169.04    531.46 o 
  -9  29   1     1339.56     1303.50    175.16 o 
  -8  29   1     5601.79     5358.81    380.83 o 
  -7  29   1     2812.17     2813.54    342.71 o 
  -6  29   1      485.56      330.90     87.70 o 
  -5  29   1     1451.11     1641.72    357.39 o 
  -4  29   1      166.49      237.47    128.14 o 
  -3  29   1      157.10      278.87    113.83 o 
  -2  29   1      713.60      712.65    191.82 o 
  -1  29   1     1543.88     1136.66    277.83 o 
   0  29   1     3574.72     3768.14    733.41 o 
   1  29   1     7000.18     7205.11    877.15 o 
   2  29   1      707.05      522.75    360.41 o 
   3  29   1    22233.53    23754.23   1105.20 o 
   4  29   1     2051.55     1865.40    377.18 o 
   5  29   1    34239.36    37836.20   1280.64 o 
   6  29   1      263.00      435.89    299.32 o 
   7  29   1    32361.27    34710.63   1356.15 o 
   8  29   1       12.06      326.63    133.19 o 
   9  29   1    24573.58    25607.91   1138.09 o 
  10  29   1      378.96      315.56     90.60 o 
 -10  30   1     3694.58     2938.51   1082.03 o 
  -9  30   1      701.56      378.80    107.72 o 
  -8  30   1     3877.99     3204.62    563.53 o 
  -7  30   1        7.50       68.75     77.01 o 
  -6  30   1     4989.22     3916.15    497.57 o 
  -5  30   1     3314.65     3377.98    567.69 o 
  -4  30   1     4233.45     3785.44    556.78 o 
  -3  30   1     8154.74     8433.17    940.60 o 
  -2  30   1      213.44      273.58    128.51 o 
  -1  30   1     5939.07     6553.34   1388.15 o 
   0  30   1       49.39       73.12    103.15 o 
   1  30   1    11156.97    11596.86    889.92 o 
   2  30   1     5688.52     5736.58    897.71 o 
   3  30   1    10937.78    10197.87   1445.87 o 
   4  30   1     7827.53     7746.37    619.56 o 
   5  30   1     3144.68     2984.55    602.55 o 
   6  30   1    11583.01    11835.31    775.72 o 
   7  30   1     1153.56     1909.51    361.73 o 
   8  30   1     7775.23     8145.34    774.05 o 
   9  30   1      265.54      293.94    141.95 o 
  10  30   1     3231.75     3225.11    733.45 o 
  -9  31   1    10239.46     9976.41    640.73 o 
  -8  31   1     5000.32     5112.51    719.83 o 
  -7  31   1    18886.22    19638.22    738.26 o 
  -6  31   1    15209.57    13714.69    666.78 o 
  -5  31   1    13109.42    14113.71    886.08 o 
  -4  31   1    18543.37    19552.39   1087.51 o 
  -3  31   1     8561.80     9473.96   1231.87 o 
  -2  31   1    24514.87    27552.63    988.60 o 
  -1  31   1     5810.84     6345.76    777.43 o 
   0  31   1    15752.81    17981.55    793.57 o 
   1  31   1     2566.28     2542.12    497.12 o 
   2  31   1    11724.51    10160.47   1425.33 o 
   3  31   1      155.65      578.62    193.33 o 
   4  31   1     4274.05     4787.25    641.91 o 
   5  31   1      323.10      409.55    159.62 o 
   6  31   1       42.09      126.48    138.47 o 
   7  31   1      927.03     1256.42    277.74 o 
   9  31   1      473.06      552.81    224.96 o 
  -8  32   1      568.91      535.37    169.27 o 
  -7  32   1     2186.81     2570.30    259.44 o 
  -6  32   1       85.90      125.87     82.88 o 
  -5  32   1      384.66      345.68    125.94 o 
  -4  32   1      190.08      217.44     96.10 o 
  -3  32   1      381.84      567.88    174.43 o 
  -2  32   1     4125.66     4991.99    507.68 o 
  -1  32   1     1504.30     1275.70    270.44 o 
   0  32   1     4282.39     4300.55    638.11 o 
   1  32   1      303.42      329.71     80.10 o 
   2  32   1    16242.72    14394.86    519.80 o 
   3  32   1      651.80      724.27    189.71 o 
   4  32   1    20752.33    21895.82   1656.68 o 
   5  32   1       22.07       -9.66     85.98 o 
   6  32   1    22763.79    23521.29   1259.59 o 
   7  32   1        2.22      134.45     99.70 o 
   8  32   1    17610.96    17200.05   1119.44 o 
  -6  33   1     2316.40     1645.75    311.54 o 
  -5  33   1     2630.13     3365.87    580.05 o 
  -4  33   1     9890.29     9325.73   1672.10 o 
  -3  33   1      478.75      594.43    193.58 o 
  -2  33   1     4797.20     4697.02    715.29 o 
  -1  33   1      135.75      291.19     92.69 o 
   0  33   1     2866.26     2720.15    293.87 o 
   1  33   1     1737.23     1551.59    225.57 o 
   2  33   1     3331.80     2991.78    430.29 o 
   3  33   1     7704.42     7632.48    934.95 o 
   4  33   1       69.52      262.81    105.82 o 
   5  33   1    10186.15     9282.86    750.75 o 
   6  33   1       39.66      321.98    125.79 o 
  -5  34   1    18847.94    19441.41   1259.28 o 
  -4  34   1     6671.28     6875.65    901.40 o 
  -3  34   1    14397.67    13388.36    806.73 o 
  -2  34   1     6979.19     7242.32    932.17 o 
  -1  34   1    13834.56    14449.34    559.98 o 
   0  34   1     1862.09     1887.44    420.11 o 
   1  34   1     6043.82     7127.94   1363.05 o 
   2  34   1     1410.94     1816.74    324.05 o 
   3  34   1     2783.03     3405.83    548.79 o 
   4  34   1      364.85      293.30    108.95 o 
   5  34   1      115.95      247.01     98.55 o 
  -3  35   1     3884.05     4280.84    748.90 o 
  -2  35   1      185.89      254.18    107.38 o 
  -1  35   1     6369.87     5630.45    673.44 o 
   0  35   1      339.33      216.45     98.27 o 
   1  35   1     6995.93     6764.89    921.81 o 
   2  35   1      368.13      405.34    129.42 o 
   3  35   1    15070.64    14786.23   1604.77 o 
 -18   0   2     1309.40     1443.95    394.27 o 
 -17   0   2     4001.34     4096.30    409.65 o 
 -16   0   2      912.36      935.18    381.09 o 
 -15   0   2     4655.03     4702.28   1293.90 o 
 -14   0   2     3554.72     2658.76    593.17 o 
 -13   0   2    30899.96    31105.74   1222.23 o 
 -12   0   2     6680.22     6934.62    552.31 o 
 -11   0   2    27493.10    27111.74    831.46 o 
 -10   0   2      365.76      677.46    129.18 o 
  -9   0   2   115491.91   111960.05   1528.82 o 
  -8   0   2    15723.19    17186.47    495.87 o 
  -7   0   2   155282.89   158770.39   2021.81 o 
  -6   0   2      217.62      276.09     95.61 o 
  -5   0   2    84737.91    89918.67   1111.15 o 
  -4   0   2    47029.45    41676.39    612.91 o 
  -3   0   2   177331.59   177730.08   1683.26 o 
  -2   0   2    52067.55    48687.30   1222.27 o 
  -1   0   2     2178.77     2670.23    243.24 o 
   0   0   2    32951.27    33796.95    860.55 o 
   1   0   2     9777.95    10868.09    550.61 o 
   2   0   2     3612.47     3863.76    355.04 o 
   3   0   2     4577.05     3928.25    384.38 o 
   4   0   2    48268.96    50325.66   1298.73 o 
   5   0   2    12919.24    16882.53    550.23 o 
   6   0   2     7496.02     5010.92    460.85 o 
   7   0   2     6939.31     6892.68    482.37 o 
   8   0   2    55609.24    45119.98   1607.44 o 
   9   0   2     8580.31     8332.03    665.32 o 
  10   0   2    74032.05    72675.26   3555.77 o 
  11   0   2       28.90      336.54    110.43 o 
  12   0   2    11666.02     9751.96   1102.20 o 
  13   0   2        8.84      161.79     89.60 o 
  14   0   2    56161.08    59044.70   2019.29 o 
  15   0   2      383.97      595.78    177.40 o 
  16   0   2    26530.90    27379.32   1200.97 o 
  17   0   2     6701.03     7131.12    521.66 o 
  18   0   2    14319.62    14827.04    982.88 o 
 -18   1   2     3113.64     3339.29    266.27 o 
 -17   1   2     6821.16     7287.41    438.72 o 
 -16   1   2      520.36      707.96    145.82 o 
 -15   1   2     9152.66     8217.12    551.01 o 
 -14   1   2     5427.23     5096.21    548.35 o 
 -13   1   2     6303.02     6256.31    475.74 o 
 -12   1   2     1091.65      980.31     91.41 o 
 -11   1   2     7024.89     6700.04    293.92 o 
 -10   1   2      572.65      835.14     79.43 o 
  -9   1   2     7308.10     6934.49    355.61 o 
  -8   1   2      149.57      261.91     46.08 o 
  -7   1   2      806.22      554.31    162.27 o 
  -6   1   2     5910.67     6520.25    215.99 o 
  -5   1   2    13801.30    12699.17    295.31 o 
  -4   1   2    10974.87    11930.47    335.44 o 
  -3   1   2    11022.40    10768.86    511.74 o 
  -2   1   2     4609.39     5724.81    284.01 o 
  -1   1   2     9099.00    11348.56    531.72 o 
   0   1   2     3185.08     3977.29    262.10 o 
   1   1   2    85252.11    88025.14   1221.11 o 
   2   1   2     1081.54      865.64    290.50 o 
   3   1   2    52440.69    49130.44    887.64 o 
   4   1   2     2697.47     2664.71    185.43 o 
   5   1   2    77938.05    78168.88    663.74 o 
   6   1   2    11311.59    11577.38    378.09 o 
   7   1   2    12023.01    12024.13    332.54 o 
   8   1   2    14739.90    13642.50    384.12 o 
   9   1   2     1235.20     1188.90    109.25 o 
  10   1   2     5488.89     6287.11    421.87 o 
  11   1   2       51.35      315.47     81.03 o 
  12   1   2     9073.56     8443.01    419.29 o 
  13   1   2      341.09      298.39     85.59 o 
  14   1   2     1041.93     1146.19    246.88 o 
  15   1   2      215.93      272.85     66.22 o 
  16   1   2     1960.69     1970.92    239.24 o 
  17   1   2      306.91      222.79    118.54 o 
  18   1   2     4640.34     4784.94    504.65 o 
 -18   2   2     6973.24     6307.62   1178.07 o 
 -17   2   2      193.09      268.88    313.80 o 
 -16   2   2    11011.92    11918.84    745.95 o 
 -15   2   2      792.39      723.90    125.71 o 
 -14   2   2    14395.06    12889.23    491.57 o 
 -13   2   2      652.68      814.55    112.34 o 
 -12   2   2    22176.87    19319.35    651.82 o 
 -11   2   2      398.35      488.47     63.07 o 
 -10   2   2      919.31     1124.58    100.44 o 
  -9   2   2      592.85      806.72     77.69 o 
  -8   2   2     4375.57     5249.67    296.26 o 
  -7   2   2     3260.84     3998.32    279.95 o 
  -6   2   2     7392.10     7110.05    234.71 o 
  -5   2   2    11355.95    14378.26    483.70 o 
  -4   2   2     1927.01     2146.13    153.86 o 
  -3   2   2       92.11      348.57     63.21 o 
  -2   2   2    45387.79    45909.07    667.31 o 
  -1   2   2    21149.74    19508.64    547.82 o 
   0   2   2    68669.08    70887.77    987.99 o 
   1   2   2    14733.54    15960.05    461.53 o 
   2   2   2    16731.37    16832.56    485.81 o 
   3   2   2    45092.36    39936.45    747.83 o 
   4   2   2    32387.65    34896.32    533.08 o 
   5   2   2    15745.38    14448.79    340.41 o 
   6   2   2     7280.40     7378.45    261.64 o 
   7   2   2    23322.84    22930.21    716.89 o 
   8   2   2      341.47      467.39     71.77 o 
   9   2   2     9779.80     8564.30    419.33 o 
  10   2   2     1913.03     2227.75    201.08 o 
  11   2   2    15729.49    15412.21    550.77 o 
  12   2   2     2492.39     2712.91    242.16 o 
  13   2   2     5891.70     6020.41    551.72 o 
  14   2   2      224.88      475.17    107.46 o 
  15   2   2      229.12      232.59    107.60 o 
  16   2   2      136.66      608.70    151.69 o 
  17   2   2     2239.63     2024.14    284.48 o 
  18   2   2      499.06      515.60    132.48 o 
 -18   3   2     5648.06     5183.42    709.38 o 
 -17   3   2       64.40      360.91    139.77 o 
 -16   3   2     8160.80     8125.63    618.87 o 
 -15   3   2      731.26      837.65    148.57 o 
 -14   3   2    24971.96    23847.36    573.22 o 
 -13   3   2     4448.98     4441.43    315.16 o 
 -12   3   2    29386.47    27746.61    664.54 o 
 -11   3   2       13.52      204.56     39.71 o 
 -10   3   2    76188.70    74150.77    732.44 o 
  -9   3   2     1858.81     1848.60    134.15 o 
  -8   3   2   109072.41   115356.42   1130.64 o 
  -7   3   2     3828.38     4336.24    248.68 o 
  -6   3   2    80802.71    76417.98    770.43 o 
  -5   3   2    13813.22    12221.50    397.95 o 
  -4   3   2   126681.95   134116.86   1072.80 o 
  -3   3   2     3978.65     2679.93    165.89 o 
  -2   3   2    51624.16    49780.09    891.70 o 
  -1   3   2    13027.65    14204.80    410.65 o 
   0   3   2    27576.03    25680.30    721.69 o 
   1   3   2    11837.30     8921.34    329.88 o 
   2   3   2    11912.40    11471.55    428.19 o 
   3   3   2      793.16      405.64    124.54 o 
   4   3   2     6555.05     5136.17    329.93 o 
   5   3   2    13851.54    12185.47    331.82 o 
   6   3   2      643.52      976.06    163.27 o 
   7   3   2    41809.35    41020.77    492.80 o 
   8   3   2     2272.96     2573.26    200.19 o 
   9   3   2    67917.93    65097.29    990.50 o 
  10   3   2     1512.85     1656.54    150.38 o 
  11   3   2    39653.39    39945.40    595.70 o 
  12   3   2     2771.88     2884.83    262.63 o 
  13   3   2    32733.39    33137.47    989.19 o 
  14   3   2     1399.09     1304.56    176.51 o 
  15   3   2    35727.30    37539.55   1148.91 o 
  16   3   2     1151.56     1389.21    220.95 o 
  17   3   2    12977.98    14075.42    312.83 o 
  18   3   2      701.91      577.72    144.68 o 
 -18   4   2     3877.16     3213.24    522.94 o 
 -17   4   2     2533.57     2821.97    391.53 o 
 -16   4   2     5250.18     5353.36    414.76 o 
 -15   4   2     1778.37     1783.16    227.50 o 
 -14   4   2     2313.75     2226.67    257.59 o 
 -13   4   2    12003.56    10893.70    473.60 o 
 -12   4   2      811.63      852.68    120.13 o 
 -11   4   2      462.10      733.70    101.49 o 
 -10   4   2       28.21      141.56     54.55 o 
  -9   4   2      806.45      806.83     73.58 o 
  -8   4   2     4348.58     4641.91    235.37 o 
  -7   4   2       63.00      137.51     47.17 o 
  -6   4   2      288.35      426.72     96.58 o 
  -5   4   2      556.91     1101.50    161.50 o 
  -4   4   2     2424.31     2426.30    229.12 o 
  -3   4   2     9445.81     7889.24    236.66 o 
  -2   4   2    10112.32    10228.68    733.04 o 
  -1   4   2     5958.02     6340.65    274.63 o 
   1   4   2    16116.24    17889.95    512.79 o 
   2   4   2    27997.05    30498.85    564.12 o 
   3   4   2    27398.63    27721.77    470.11 o 
   4   4   2    19866.85    18560.14    603.12 o 
   5   4   2    23566.62    21876.87    446.27 o 
   6   4   2    22434.38    19585.11    428.05 o 
   7   4   2    30890.42    30534.21    508.32 o 
   8   4   2     5393.13     5300.43    305.88 o 
   9   4   2     7848.48     6939.37    366.72 o 
  10   4   2     3461.35     3420.11    253.32 o 
  11   4   2     2060.69     2395.87    172.70 o 
  12   4   2      454.91      776.03    120.22 o 
  13   4   2      511.49      396.84     87.09 o 
  14   4   2       89.37      232.08    130.01 o 
  15   4   2     2434.21     2456.23    400.40 o 
  16   4   2       81.67      259.37     84.16 o 
  17   4   2     3378.62     3669.20    754.39 o 
  18   4   2      122.49      215.63     51.18 o 
 -18   5   2     1170.31     2126.29    247.47 o 
 -17   5   2    11504.90    11614.97    919.73 o 
 -16   5   2     1425.81     1231.82    186.61 o 
 -15   5   2     5771.01     5625.20    516.65 o 
 -14   5   2      385.66      399.58     81.29 o 
 -13   5   2    17302.98    18467.16    649.48 o 
 -12   5   2      473.03      710.97     81.84 o 
 -11   5   2      841.88      949.63     95.18 o 
 -10   5   2       68.05      182.49     33.38 o 
  -9   5   2        1.25       82.40     53.35 o 
  -8   5   2      275.38      138.82     31.38 o 
  -7   5   2     3302.51     2935.32    385.01 o 
  -6   5   2     4500.04     4549.44    226.64 o 
  -5   5   2     3129.85     2860.92    305.79 o 
  -4   5   2     4571.39     4857.54    303.48 o 
  -3   5   2    21146.97    23134.20    700.67 o 
  -2   5   2    31802.72    29296.08    552.57 o 
  -1   5   2     2680.82     2366.05    266.66 o 
   1   5   2      595.01      817.02    169.43 o 
   2   5   2    46499.81    46371.20    843.54 o 
   3   5   2    39857.06    38619.16    699.64 o 
   4   5   2    24260.56    25305.14    512.98 o 
   5   5   2     9372.01     9428.25    343.49 o 
   6   5   2    14274.71    15845.41    554.71 o 
   7   5   2    11383.06    11678.35    558.47 o 
   8   5   2     5119.65     5345.29    346.54 o 
   9   5   2       15.78      200.54     89.48 o 
  10   5   2      573.45     1156.43    190.61 o 
  11   5   2     1502.41     1419.73    110.24 o 
  12   5   2       78.84      170.51     52.38 o 
  13   5   2       14.79      187.25    145.21 o 
  14   5   2      344.88      426.51    146.25 o 
  15   5   2       50.19      155.37     95.22 o 
  16   5   2     1193.90     1341.48    237.78 o 
  17   5   2      545.09      914.00    181.63 o 
  18   5   2     3173.95     2718.45    310.58 o 
 -18   6   2      296.10      465.85    125.48 o 
 -17   6   2     9377.95     9284.63    790.79 o 
 -16   6   2      360.45      363.14    159.12 o 
 -15   6   2    14000.93    14141.30    839.16 o 
 -14   6   2       31.93       97.46     34.70 o 
 -13   6   2    38342.75    37622.07    815.54 o 
 -12   6   2     1497.55     1438.53    134.47 o 
 -11   6   2    23806.15    23577.34    586.52 o 
 -10   6   2      480.82      790.80     79.87 o 
  -9   6   2    44536.11    40920.25    433.24 o 
  -8   6   2      896.57     1417.37     82.97 o 
  -7   6   2    91630.79    91000.33    988.06 o 
  -6   6   2     2745.98     2886.51    249.18 o 
  -5   6   2    43539.27    41742.41    543.42 o 
  -4   6   2     3800.19     4227.55    182.80 o 
  -3   6   2    84146.02    83089.10    670.74 o 
  -2   6   2    18944.82    16003.78    376.39 o 
  -1   6   2    61677.53    58350.18    487.64 o 
   0   6   2    37960.16    35382.36    530.91 o 
   1   6   2    57223.52    56771.04    604.99 o 
   2   6   2    27986.92    27933.26    615.55 o 
   3   6   2    68600.51    66992.97    577.15 o 
   4   6   2    12143.90    10284.38    275.13 o 
   5   6   2    15397.00    14466.40    321.04 o 
   6   6   2    41638.32    40600.89    477.81 o 
   7   6   2    13888.66    14221.67    344.40 o 
   8   6   2    59473.17    59222.92    655.27 o 
   9   6   2      623.31      413.97     79.59 o 
  10   6   2    47652.64    45713.14    717.21 o 
  11   6   2     1359.74     1564.05    156.92 o 
  12   6   2    25544.76    24940.29    629.87 o 
  13   6   2      246.27      283.50    104.55 o 
  14   6   2    30020.66    29416.63    889.39 o 
  15   6   2       75.68      271.74    166.95 o 
  16   6   2    18975.89    19704.68    721.70 o 
  17   6   2      101.20      178.33     89.40 o 
  18   6   2     7394.24     7794.99    876.82 o 
 -18   7   2     2044.73     2059.69    490.65 o 
 -17   7   2     4056.11     4236.42    602.42 o 
 -16   7   2      895.84      731.17    160.54 o 
 -15   7   2     1891.85     1576.28    185.46 o 
 -14   7   2     2356.08     1842.77    229.68 o 
 -13   7   2      117.41      131.18     81.84 o 
 -12   7   2      271.43      237.51     44.20 o 
 -11   7   2     2575.71     2500.05    148.10 o 
 -10   7   2     2485.53     2160.76    141.40 o 
  -9   7   2     1342.03     1234.39     77.63 o 
  -8   7   2    10205.14    10143.26    316.34 o 
  -7   7   2     1656.95     1590.95    123.63 o 
  -6   7   2    12142.47    11255.31    352.23 o 
  -5   7   2    12271.57    11313.62    261.04 o 
  -4   7   2    18455.67    18403.85    336.86 o 
  -3   7   2    23472.32    20908.06    558.66 o 
  -2   7   2    18123.11    18410.64    436.46 o 
  -1   7   2    17391.61    15640.49    496.55 o 
   0   7   2    10037.69    10749.21    331.93 o 
   1   7   2    46506.39    44989.08    673.13 o 
   2   7   2    11593.50    12186.93    313.39 o 
   3   7   2      382.48     1059.91    162.49 o 
   4   7   2      275.76      459.44     67.81 o 
   5   7   2      592.20      334.77     62.93 o 
   6   7   2    13503.75    13062.01    300.30 o 
   7   7   2      191.38      271.08     71.54 o 
   8   7   2     1675.93     2311.41    174.55 o 
   9   7   2      890.06      846.15     84.84 o 
  10   7   2     1150.95     1242.49     91.30 o 
  11   7   2      171.45      313.97     69.53 o 
  12   7   2      216.02      241.40     61.63 o 
  13   7   2     1254.41     1255.09    210.79 o 
  14   7   2     1868.28     1682.62    325.16 o 
  15   7   2     1769.52     1771.44    305.11 o 
  16   7   2     1111.08     1561.87    245.48 o 
  17   7   2      554.33      505.74    333.07 o 
  18   7   2     3029.62     2990.76    454.39 o 
 -18   8   2     2239.63     1570.87    340.94 o 
 -17   8   2     2891.08     3101.16    312.09 o 
 -16   8   2     1410.52     1607.68    286.68 o 
 -15   8   2      536.75      519.73    118.91 o 
 -14   8   2     2022.07     1902.14    213.50 o 
 -13   8   2     1080.41     1201.45    145.98 o 
 -12   8   2     1874.96     1630.97    138.19 o 
 -11   8   2     1144.18     1277.50    125.62 o 
 -10   8   2      469.78      563.17     72.56 o 
  -9   8   2     3535.30     3283.71    198.23 o 
  -8   8   2     1085.30     1352.23     83.42 o 
  -7   8   2    20425.18    18845.93    420.68 o 
  -6   8   2     1396.28     1845.14    108.87 o 
  -5   8   2     7449.70     6603.94    212.42 o 
  -4   8   2     1010.66      633.62    252.55 o 
  -3   8   2    37747.60    38852.09    505.19 o 
  -2   8   2     4284.16     4478.67    218.09 o 
  -1   8   2     3366.50     3171.24    287.76 o 
   0   8   2      255.64      525.87    224.35 o 
   1   8   2    81892.91    81530.06   1370.90 o 
   2   8   2    12714.48    11721.18    356.12 o 
   3   8   2    36502.94    34036.09    448.98 o 
   4   8   2      153.29      241.83     51.09 o 
   5   8   2    16644.67    15684.68    314.59 o 
   6   8   2     7321.78     7071.98    278.48 o 
   7   8   2     8229.27     7463.45    310.94 o 
   8   8   2     5190.67     5899.70    296.48 o 
   9   8   2     1425.39     1445.96    108.73 o 
  10   8   2     4220.83     3886.02    184.58 o 
  11   8   2     3121.62     2623.35    189.82 o 
  12   8   2     4823.69     4570.39    345.88 o 
  13   8   2     1357.86     1280.86    205.80 o 
  14   8   2     1526.39     1940.39    358.73 o 
  15   8   2      316.16      283.21    108.80 o 
  16   8   2     4609.20     5115.96    500.54 o 
  17   8   2      755.73      646.13    170.74 o 
  18   8   2     1060.22     1020.24    219.57 o 
 -18   9   2     2381.96     2846.04    434.67 o 
 -17   9   2     5671.41     6376.69    946.64 o 
 -16   9   2    10370.74    12443.96    954.84 o 
 -15   9   2      634.01      356.58    129.23 o 
 -14   9   2    15109.74    15141.51    616.83 o 
 -13   9   2     8926.84     8935.32    471.10 o 
 -12   9   2    25696.09    27556.65    647.34 o 
 -11   9   2     4297.73     4394.69    279.03 o 
 -10   9   2    12802.93    12592.15    514.57 o 
  -9   9   2        0.76      146.74     73.40 o 
  -8   9   2    35071.31    34701.09    514.22 o 
  -7   9   2      619.28      525.45     57.39 o 
  -6   9   2    19863.48    18269.16    370.95 o 
  -5   9   2     2900.12     2297.32    152.54 o 
  -4   9   2     7928.49     7330.69    227.61 o 
  -3   9   2    25598.89    26941.35    472.36 o 
  -2   9   2    27050.89    25337.97    584.72 o 
  -1   9   2    40214.65    40295.62    750.31 o 
   0   9   2    37412.61    34945.34    530.90 o 
   1   9   2    86125.87    80364.54    677.01 o 
   2   9   2    51677.83    49169.70    634.96 o 
   3   9   2    36266.22    33271.19    440.57 o 
   4   9   2     2383.79     1907.98    164.21 o 
   5   9   2    46022.87    44346.14    473.16 o 
   6   9   2    32717.57    30386.80    445.30 o 
   7   9   2    29370.18    27834.97    423.77 o 
   8   9   2    16111.22    15569.65    443.96 o 
   9   9   2     6110.58     6371.21    275.98 o 
  10   9   2     4931.18     5388.70    200.36 o 
  11   9   2    22645.40    23862.19    716.58 o 
  12   9   2     3502.92     3154.15    261.48 o 
  13   9   2    17346.46    17622.30    751.85 o 
  14   9   2      311.61      362.67    168.50 o 
  15   9   2    18772.70    20649.48    773.20 o 
  16   9   2        1.52      312.88     91.96 o 
  17   9   2     8594.46     7968.35    626.59 o 
  18   9   2     1276.43     1245.73    230.64 o 
 -17  10   2     3028.29     3312.23    408.13 o 
 -16  10   2     1624.30     1843.25    319.42 o 
 -15  10   2      983.91     1265.37    220.56 o 
 -14  10   2      105.43      364.80    202.24 o 
 -13  10   2     6116.86     6212.74    580.83 o 
 -12  10   2      248.13      241.15     81.43 o 
 -11  10   2     1536.96     1441.18    128.40 o 
 -10  10   2      113.30      197.21     77.08 o 
  -9  10   2     5130.30     4786.65    241.32 o 
  -8  10   2     4992.70     5886.87    243.03 o 
  -7  10   2    14884.25    15270.19    384.79 o 
  -6  10   2      833.30     1179.86     85.80 o 
  -5  10   2    18307.41    19975.54    415.74 o 
  -4  10   2      106.94      118.61     28.21 o 
  -3  10   2    25686.08    25709.61    445.58 o 
  -2  10   2     1171.98     1673.03    113.92 o 
  -1  10   2     7141.15     6659.03    191.12 o 
   0  10   2      441.58      461.61     67.96 o 
   1  10   2     3807.13     3538.76    188.60 o 
   2  10   2      654.93      678.19    129.24 o 
   3  10   2     4961.07     4962.94    209.50 o 
   4  10   2    12887.91    13528.27    299.12 o 
   5  10   2       56.78      235.29     44.25 o 
   6  10   2      574.61      403.64    107.73 o 
   7  10   2     1630.64     1747.22    131.65 o 
   8  10   2     2334.30     2162.99    144.00 o 
   9  10   2      622.39      326.19    107.25 o 
  10  10   2     9579.82     8782.24    342.22 o 
  11  10   2     2109.64     1934.85    174.60 o 
  12  10   2     1272.95     1160.52    148.28 o 
  13  10   2     3237.79     3206.20    405.86 o 
  14  10   2     3767.70     3773.98    603.60 o 
  15  10   2      940.51      919.47    238.35 o 
  16  10   2     3320.50     3315.32    360.26 o 
  17  10   2       49.72      180.04     73.02 o 
 -17  11   2       69.44     -245.51    245.51 o 
 -16  11   2     3535.39     4406.52    545.85 o 
 -15  11   2       16.01      197.42    126.12 o 
 -14  11   2     2263.74     2165.21    464.18 o 
 -13  11   2      159.10      225.92     87.63 o 
 -12  11   2     8124.74     7922.13    583.49 o 
 -11  11   2       80.57      198.06     63.21 o 
 -10  11   2    28124.01    27839.01    605.65 o 
  -9  11   2     2741.93     2498.81    146.64 o 
  -8  11   2    15045.23    16807.09    444.87 o 
  -7  11   2     1382.98     2052.30    145.09 o 
  -6  11   2    37402.95    35483.88    511.95 o 
  -5  11   2      123.07      378.20     55.00 o 
  -4  11   2    26979.26    26432.58    352.70 o 
  -3  11   2        8.39      127.44     30.30 o 
  -2  11   2    10644.82     9201.89    307.00 o 
  -1  11   2      110.08       60.68     44.50 o 
   0  11   2     2186.74     3425.93    239.89 o 
   1  11   2      131.04      188.16     42.68 o 
   2  11   2     1405.50     2408.33    197.95 o 
   3  11   2      419.92      193.28    156.97 o 
   4  11   2     3913.01     4204.48    268.56 o 
   5  11   2     3799.53     3014.99    242.04 o 
   6  11   2     1848.95     1723.69    141.42 o 
   7  11   2    13132.94    12323.81    325.94 o 
   8  11   2      415.38      792.58     97.27 o 
   9  11   2    17477.58    16596.94    485.46 o 
  10  11   2     1495.84     1813.93    138.98 o 
  11  11   2    13777.94    13476.83    499.68 o 
  12  11   2      750.33      396.69    229.52 o 
  13  11   2     7142.69     7788.67    606.62 o 
  14  11   2      127.99      346.58    119.41 o 
  15  11   2     6863.13     6927.14    554.81 o 
  16  11   2       11.39      201.98     69.35 o 
  17  11   2     4374.16     3916.86    747.44 o 
 -17  12   2     3921.10     5269.27    525.97 o 
 -16  12   2     4375.23     5310.53    631.33 o 
 -15  12   2     5501.47     6387.52    573.26 o 
 -14  12   2     2730.18     2279.16    428.08 o 
 -13  12   2    15449.72    14612.15   1201.31 o 
 -12  12   2     4242.85     4007.55    462.30 o 
 -11  12   2     3180.08     3418.87    282.35 o 
 -10  12   2     1158.97     1170.38    132.74 o 
  -9  12   2      842.73      936.50     65.30 o 
  -8  12   2     7538.90     7294.43    311.15 o 
  -7  12   2    16208.14    15842.14    410.83 o 
  -6  12   2     3244.04     2747.21    207.88 o 
  -5  12   2      633.08      599.51     75.58 o 
  -4  12   2     7175.77     7365.01    286.56 o 
  -3  12   2    23981.98    24858.92    448.88 o 
  -2  12   2    38649.25    37129.43    502.78 o 
  -1  12   2    29946.91    29084.88    412.93 o 
   0  12   2    66067.72    63141.12    722.94 o 
   1  12   2   128390.59   130891.62   1365.36 o 
   2  12   2    44623.19    45359.48    594.31 o 
   3  12   2    70702.99    69063.87   1087.95 o 
   4  12   2    55886.48    54554.35   1085.93 o 
   5  12   2    25944.48    26103.50    440.26 o 
   6  12   2    43403.59    42357.51    620.01 o 
   7  12   2    43915.58    43430.45    436.00 o 
   8  12   2     7546.06     6349.37    281.48 o 
   9  12   2    11347.94    11959.88    379.86 o 
  10  12   2     9760.63     9001.61    428.89 o 
  11  12   2     7556.51     7393.57    417.72 o 
  12  12   2    12957.43    13054.37    579.85 o 
  13  12   2      117.76      205.35    112.36 o 
  14  12   2     4020.68     4614.74    872.80 o 
  15  12   2       12.08      323.20    109.30 o 
  16  12   2     5449.41     6561.53    913.43 o 
  17  12   2     2768.16     2107.62    379.08 o 
 -17  13   2      504.63      204.44    183.87 o 
 -16  13   2     4192.02     4149.33    595.28 o 
 -15  13   2     1323.19     1002.18    464.41 o 
 -14  13   2     1973.55     2496.32    467.87 o 
 -13  13   2      540.83      368.74    138.37 o 
 -12  13   2     7485.49     7830.41    576.65 o 
 -11  13   2       56.78      173.38     58.14 o 
 -10  13   2     4265.99     3701.31    215.53 o 
  -9  13   2      301.92      348.59     70.85 o 
  -8  13   2    35506.09    35341.01    389.69 o 
  -7  13   2     2515.94     2984.75    195.99 o 
  -6  13   2     5140.40     4573.96    187.65 o 
  -5  13   2      111.61      135.15     39.32 o 
  -4  13   2    28884.83    29910.73    509.24 o 
  -3  13   2     3291.83     3816.24    200.30 o 
  -2  13   2     1632.69     1671.93    134.83 o 
  -1  13   2     3110.58     3640.69    281.94 o 
   0  13   2      574.76      539.50     88.72 o 
   1  13   2      370.96      289.44     58.36 o 
   2  13   2     2450.24     1746.51    141.43 o 
   3  13   2     3001.56     3695.64    216.93 o 
   4  13   2     4613.76     4933.56    246.33 o 
   5  13   2       97.78      242.34     38.24 o 
   6  13   2      267.13      394.59     50.16 o 
   7  13   2    17285.01    16762.96    441.09 o 
   8  13   2     3606.05     3072.04    229.01 o 
   9  13   2    12423.21    12485.98    386.81 o 
  10  13   2       21.32      141.09     63.36 o 
  11  13   2    17133.04    14715.59    727.51 o 
  12  13   2      362.14      376.70    120.05 o 
  13  13   2     4945.38     5187.70    645.29 o 
  14  13   2      459.18      552.30    227.24 o 
  15  13   2     8294.58     8636.56    832.97 o 
  16  13   2     1721.09     1372.25    257.33 o 
  17  13   2     1238.88     1423.04    408.31 o 
 -17  14   2     4845.38     5320.41    491.46 o 
 -16  14   2     1273.02     1220.63    281.08 o 
 -15  14   2     7778.36     7450.06    905.31 o 
 -14  14   2     1269.75     1642.01    420.42 o 
 -13  14   2     7773.98     7041.56    862.06 o 
 -12  14   2     2232.26     1640.33    227.79 o 
 -11  14   2    28134.92    27100.22    621.56 o 
 -10  14   2      760.69      801.05     84.42 o 
  -9  14   2    21259.21    21119.07    488.17 o 
  -8  14   2     4177.32     4216.20    227.86 o 
  -7  14   2    24613.31    23059.83    478.89 o 
  -6  14   2    14260.96    14958.73    427.54 o 
  -5  14   2    46289.07    46714.65    659.47 o 
  -4  14   2     5816.78     6256.03    366.65 o 
  -3  14   2     4253.83     5032.12    215.55 o 
  -2  14   2    16793.73    18966.26    415.45 o 
  -1  14   2      463.08      556.95     79.42 o 
   0  14   2      923.90     1251.15    142.36 o 
   1  14   2     1162.65     1318.96    117.23 o 
   2  14   2      978.46      951.11    104.12 o 
   3  14   2      229.45      458.88     91.92 o 
   4  14   2     9513.10     9853.12    376.17 o 
   5  14   2     1701.11     2443.39    165.68 o 
   6  14   2    11897.21    11325.62    301.52 o 
   7  14   2     5355.36     5813.50    315.89 o 
   8  14   2    59991.55    60630.16    790.19 o 
   9  14   2      461.21      452.94     71.69 o 
  10  14   2    35256.80    35523.60    643.89 o 
  11  14   2      391.29      447.20     84.85 o 
  12  14   2    16854.60    17216.72    952.84 o 
  13  14   2     1359.36     1377.37    415.55 o 
  14  14   2    10104.36     9780.18    903.55 o 
  15  14   2      196.02      317.36     90.49 o 
  16  14   2     3420.04     2809.54    429.82 o 
  17  14   2      975.39     1164.01    345.64 o 
 -16  15   2     1672.24     1823.11    252.50 o 
 -15  15   2     6976.87     7329.44    691.06 o 
 -14  15   2     3719.60     4349.26    627.16 o 
 -13  15   2     4765.92     4387.66    838.68 o 
 -12  15   2     3062.80     3287.27    378.62 o 
 -11  15   2     1452.90     1445.11    196.61 o 
 -10  15   2     1053.55     1027.54    100.62 o 
  -9  15   2     7036.35     6828.12    317.22 o 
  -8  15   2     4193.07     4506.89    257.48 o 
  -7  15   2     9514.38     9874.02    332.77 o 
  -6  15   2     8549.46     8164.48    309.63 o 
  -5  15   2    10262.36    10424.63    290.52 o 
  -4  15   2    14959.63    14785.41    465.24 o 
  -3  15   2    31250.17    31786.31    465.00 o 
  -2  15   2    33181.80    32844.25    524.54 o 
  -1  15   2    69166.70    72734.37    712.75 o 
   0  15   2    63298.71    61219.64    833.37 o 
   1  15   2    47874.86    50552.91    791.85 o 
   2  15   2    54156.65    53230.60   1404.63 o 
   3  15   2    54121.70    52164.85    861.82 o 
   4  15   2    16914.49    17353.15    459.21 o 
   5  15   2    34963.73    33757.96    799.51 o 
   6  15   2    34650.04    33172.21    630.32 o 
   7  15   2    19697.62    20300.55    407.29 o 
   8  15   2    11323.23    10803.03    320.28 o 
   9  15   2     3056.00     3436.14    286.71 o 
  10  15   2     8716.96     9142.07    467.34 o 
  11  15   2     3498.85     3644.87    464.81 o 
  12  15   2     2542.52     2217.43    363.51 o 
  13  15   2     3366.27     3498.86    673.36 o 
  14  15   2       91.56      151.59     75.44 o 
  15  15   2     1145.70     1566.03    304.38 o 
  16  15   2     1481.26     1532.00    226.94 o 
 -16  16   2      487.61      483.62    155.51 o 
 -15  16   2     2381.74     1802.48    306.19 o 
 -14  16   2     1213.16     1372.79    259.13 o 
 -13  16   2     6905.09     7806.25    827.19 o 
 -12  16   2       79.84      166.78     83.98 o 
 -11  16   2    19695.91    19816.14    721.71 o 
 -10  16   2      471.02      366.88     91.12 o 
  -9  16   2    25221.30    25474.65    534.18 o 
  -8  16   2     9363.91     9275.17    321.77 o 
  -7  16   2    44716.32    44418.92    647.89 o 
  -6  16   2     1669.85     1745.87    134.16 o 
  -5  16   2    14030.50    14092.63    365.90 o 
  -4  16   2     1855.55     2046.26    145.01 o 
  -3  16   2    14560.43    13709.33    327.08 o 
  -2  16   2    12161.92    12525.84    296.50 o 
  -1  16   2     1805.99     1890.10    331.93 o 
   0  16   2      411.80      467.97    127.51 o 
   1  16   2    13037.95    14117.38    374.44 o 
   2  16   2     1357.61     1931.55    143.51 o 
   3  16   2     8978.54     8083.05    330.30 o 
   4  16   2      378.20      764.98     84.38 o 
   5  16   2    15028.51    17480.58    519.92 o 
   6  16   2     5982.46     5660.49    262.63 o 
   7  16   2     4056.53     4526.27    162.02 o 
   8  16   2    18513.63    18993.71    505.22 o 
   9  16   2     1412.18     1361.85    147.47 o 
  10  16   2    20421.45    19421.27    547.02 o 
  11  16   2     1198.90     1024.83    139.27 o 
  12  16   2    11582.39    12292.37    932.30 o 
  13  16   2       69.92      189.49    109.82 o 
  14  16   2    12037.98    11223.63   1697.17 o 
  15  16   2     4353.17     4337.25    450.14 o 
  16  16   2     8085.80     7919.57   1683.20 o 
 -16  17   2     4514.17     5320.58    732.09 o 
 -15  17   2      110.70      246.33    126.29 o 
 -14  17   2    10059.65    10062.88   1124.56 o 
 -13  17   2      731.39      366.87    215.95 o 
 -12  17   2    14677.33    14794.68   1003.65 o 
 -11  17   2       30.18      140.70    110.98 o 
 -10  17   2    40792.68    42655.82   1030.98 o 
  -9  17   2     6569.12     6672.29    383.34 o 
  -8  17   2    23440.23    22649.68    648.99 o 
  -7  17   2     5486.45     5534.81    349.76 o 
  -6  17   2    39572.87    41140.39    544.05 o 
  -5  17   2    18159.21    19362.76    542.50 o 
  -4  17   2    27141.53    25177.45    513.11 o 
  -3  17   2     8495.88     8398.94    366.46 o 
  -2  17   2     7689.16     7612.09    320.54 o 
  -1  17   2     3981.20     3741.38    337.69 o 
   0  17   2      656.47      861.58    104.23 o 
   1  17   2      676.67     1040.42     97.39 o 
   2  17   2     9142.43    10616.95    283.49 o 
   3  17   2      543.89      650.62     74.65 o 
   4  17   2      215.73      330.05     61.75 o 
   5  17   2     1981.86     2051.60    172.42 o 
   6  17   2    19900.63    18655.69    399.24 o 
   7  17   2    14053.56    13548.82    396.50 o 
   8  17   2      396.96      398.79     78.48 o 
   9  17   2    20656.95    21065.03    587.66 o 
  10  17   2     1608.20     1587.11    189.67 o 
  11  17   2    14577.55    13548.11    585.85 o 
  12  17   2      364.76      380.20    174.45 o 
  13  17   2    15640.60    15664.59   1065.84 o 
  14  17   2        1.89      144.11    188.78 o 
  15  17   2     8812.82     7988.58    664.24 o 
  16  17   2      616.33      397.31    227.18 o 
 -16  18   2     9057.36     9329.00   1004.69 o 
 -15  18   2      947.80     1571.59    250.78 o 
 -14  18   2     9264.24    10141.51    755.69 o 
 -13  18   2     2032.36     2288.89    408.00 o 
 -12  18   2     7538.54     7796.98   1026.58 o 
 -11  18   2     2746.03     3208.72    376.92 o 
 -10  18   2     1674.52     1985.29    203.70 o 
  -9  18   2     3717.68     4118.99    312.72 o 
  -8  18   2     3309.73     2747.76    311.71 o 
  -7  18   2    13193.93    12150.69    486.12 o 
  -6  18   2     2997.00     3251.71    263.07 o 
  -5  18   2    27396.52    27216.60    516.87 o 
  -4  18   2    25850.38    25859.31    511.71 o 
  -3  18   2    20638.38    21724.61    431.60 o 
  -2  18   2    26787.20    26412.28    491.36 o 
  -1  18   2    35342.46    34822.45    989.70 o 
   0  18   2    44846.83    45697.93    548.15 o 
   1  18   2    41007.99    40701.21    767.35 o 
   2  18   2    27089.20    28878.71    532.98 o 
   3  18   2    44701.23    44237.28    488.28 o 
   4  18   2    22037.99    23023.16    505.58 o 
   5  18   2    20295.90    20483.40    433.73 o 
   6  18   2    10543.52     9742.14    314.18 o 
   7  18   2    16766.93    17637.04    575.93 o 
   8  18   2      675.48      918.61    189.68 o 
   9  18   2    21363.96    20901.15    551.19 o 
  10  18   2     2417.84     1960.00    304.34 o 
  11  18   2     6340.61     5382.79    611.46 o 
  12  18   2      467.51      715.35    366.29 o 
  13  18   2     1676.26     1589.45    287.27 o 
  14  18   2     1319.75     1757.58    300.77 o 
  15  18   2      607.20      431.05    172.97 o 
  16  18   2     1162.66     1220.99    428.42 o 
 -15  19   2     1774.81     1771.96    297.83 o 
 -14  19   2     6452.17     6140.15    580.82 o 
 -13  19   2     1825.71     2219.04    427.89 o 
 -12  19   2    13818.22    13300.87    878.45 o 
 -11  19   2       25.05      136.90     45.24 o 
 -10  19   2    19437.49    20180.72    556.75 o 
  -9  19   2      605.77      493.95     88.47 o 
  -8  19   2    27981.26    27712.51    582.44 o 
  -7  19   2     9433.97     8875.79    388.40 o 
  -6  19   2    12552.39    12970.25    394.37 o 
  -5  19   2     3338.35     3459.64    267.34 o 
  -4  19   2     9249.61     9537.89    302.62 o 
  -3  19   2    12543.59    12697.94    400.22 o 
  -2  19   2      884.46      811.94    154.10 o 
  -1  19   2    12941.26    12508.05    398.79 o 
   0  19   2     1165.61     1239.72    110.57 o 
   1  19   2      475.40      809.72    112.05 o 
   2  19   2      591.68      654.69     85.36 o 
   3  19   2      577.03      667.49     95.09 o 
   4  19   2     7439.99     8241.61    316.77 o 
   5  19   2     9619.60     9051.79    300.01 o 
   6  19   2     1763.74     1642.25    156.18 o 
   7  19   2    14476.76    14172.16    449.83 o 
   8  19   2     6048.03     5413.59    408.62 o 
   9  19   2    29440.29    28505.89    806.93 o 
  10  19   2      558.73      466.62     82.11 o 
  11  19   2    14339.17    13448.97    777.24 o 
  12  19   2      105.05       42.45     89.27 o 
  13  19   2    13080.16    12943.07    742.94 o 
  14  19   2        5.44       84.46     57.91 o 
  15  19   2     8599.37     7550.11    857.31 o 
 -15  20   2     3679.49     3339.58    541.26 o 
 -14  20   2      105.86      381.33    127.86 o 
 -13  20   2     6447.79     6035.87    639.76 o 
 -12  20   2      525.95      302.84    102.06 o 
 -11  20   2    16819.99    16912.26    700.21 o 
 -10  20   2      478.72      390.16     75.49 o 
  -9  20   2    23568.32    24478.98    558.89 o 
  -8  20   2      145.76      244.72     42.30 o 
  -7  20   2    31903.59    32575.59    713.81 o 
  -6  20   2     4306.26     4713.79    304.88 o 
  -5  20   2    52167.40    53453.64    928.56 o 
  -4  20   2     1593.69     1907.92    193.52 o 
  -3  20   2    18456.92    17622.58    820.23 o 
  -2  20   2      402.67      714.19    110.21 o 
  -1  20   2    11581.74    11006.80    372.41 o 
   0  20   2     3470.18     3396.32    266.37 o 
   1  20   2     2450.46     2090.74    180.96 o 
   2  20   2      314.09      662.00     70.39 o 
   3  20   2      103.14      251.05     45.91 o 
   4  20   2     1104.58     1277.57    132.46 o 
   5  20   2     6284.93     5595.42    493.66 o 
   6  20   2     1514.57     1451.07    160.11 o 
   7  20   2     4881.59     4571.09    358.95 o 
   8  20   2     3504.55     3298.20    356.21 o 
   9  20   2      292.80      343.14     74.44 o 
  10  20   2    10872.78    10580.27    507.22 o 
  11  20   2     1007.61      372.59    137.49 o 
  12  20   2    16251.58    14455.17   1249.46 o 
  13  20   2      128.57      113.64    105.97 o 
  14  20   2    16474.17    16144.28    827.09 o 
  15  20   2      324.36      389.16     90.48 o 
 -15  21   2     9657.65     8796.13   1106.18 o 
 -14  21   2     2260.38     2260.89    448.87 o 
 -13  21   2     4506.10     4126.12    901.80 o 
 -12  21   2     1016.29      975.54    215.94 o 
 -11  21   2     2861.20     2882.99    383.79 o 
 -10  21   2     1296.20     1360.38    182.00 o 
  -9  21   2      391.80      577.51    113.25 o 
  -8  21   2     1010.28      976.46    127.61 o 
  -7  21   2     3473.65     3124.16    258.01 o 
  -6  21   2     3805.76     3989.83    320.45 o 
  -5  21   2     7640.21     7938.11    399.35 o 
  -4  21   2    14790.62    13605.75    436.79 o 
  -3  21   2    23993.99    24440.03    628.59 o 
  -2  21   2    17031.70    16918.92    435.57 o 
  -1  21   2    20078.88    22120.03    469.35 o 
   0  21   2    34804.03    32881.04    658.69 o 
   1  21   2    35044.70    33389.52    552.18 o 
   2  21   2    41578.28    42181.08    900.80 o 
   3  21   2    13935.40    13828.57    630.57 o 
   4  21   2    65912.28    66129.02   1156.79 o 
   5  21   2    25545.73    25240.24    595.99 o 
   6  21   2    18510.60    19529.98    602.42 o 
   7  21   2    12420.46    12386.99    570.81 o 
   8  21   2    24361.18    24017.62    915.62 o 
   9  21   2     9740.63     9318.04    551.15 o 
  10  21   2     3356.96     2572.84    372.27 o 
  11  21   2     2190.08     1848.38    345.39 o 
  12  21   2      696.60      824.82    223.61 o 
  13  21   2      353.87      636.26    183.01 o 
  14  21   2     1392.17     1470.55    265.10 o 
  15  21   2      494.30      319.11    117.74 o 
 -14  22   2     2179.55     2132.23    429.55 o 
 -13  22   2    11546.16     9036.19   1060.67 o 
 -12  22   2     1275.25     1156.76    423.64 o 
 -11  22   2     7627.65     7235.01    411.14 o 
 -10  22   2     1499.74     1270.48    177.45 o 
  -9  22   2    23863.90    23352.59    646.82 o 
  -8  22   2      565.88      458.81     95.66 o 
  -7  22   2    10617.86    10771.45    423.50 o 
  -6  22   2     2400.34     2042.30    211.11 o 
  -5  22   2     6192.69     6090.12    493.68 o 
  -4  22   2     4595.18     5093.39    373.51 o 
  -3  22   2     7483.76     7169.71    342.14 o 
  -2  22   2    14644.38    15266.65    462.37 o 
  -1  22   2     3474.14     2958.33    273.79 o 
   0  22   2     7517.43     8112.80    376.38 o 
   1  22   2      620.03      320.63    110.61 o 
   2  22   2     3510.53     3323.23    253.64 o 
   3  22   2      119.13      177.64     42.69 o 
   4  22   2       89.01      152.04     84.05 o 
   5  22   2     1973.34     1967.40    216.92 o 
   6  22   2     6717.14     6233.49    440.25 o 
   7  22   2     5981.56     5654.36    586.64 o 
   8  22   2     2711.12     2115.81    317.64 o 
   9  22   2     2936.08     2174.74    424.84 o 
  10  22   2    10086.62     8741.62    548.63 o 
  11  22   2     2463.37     1443.80    354.63 o 
  12  22   2     8022.55     8462.38    596.62 o 
  13  22   2       45.16       95.91     77.72 o 
  14  22   2     9676.25    10069.93    528.46 o 
 -14  23   2     6169.54     6737.59   1195.47 o 
 -13  23   2      275.07      279.53    171.01 o 
 -12  23   2     9699.55     9085.59    754.26 o 
 -11  23   2     2278.14     2044.60    265.05 o 
 -10  23   2    13394.98    13551.25    657.79 o 
  -9  23   2       83.48      147.34     53.91 o 
  -8  23   2    12386.18    12032.01    567.36 o 
  -7  23   2      591.21      759.34    111.91 o 
  -6  23   2    22000.87    21431.48   1038.64 o 
  -5  23   2     7023.37     6078.51    409.47 o 
  -4  23   2     9494.57     8704.31    415.37 o 
  -3  23   2     4735.08     4301.51    362.44 o 
  -2  23   2    16217.53    15151.31    476.68 o 
  -1  23   2      918.99     1263.69    150.95 o 
   0  23   2    18586.78    17959.97    547.47 o 
   1  23   2     7516.48     6810.85    531.07 o 
   2  23   2     2213.55     1875.14    174.83 o 
   3  23   2      558.37      422.33    103.22 o 
   4  23   2      321.92      308.89    105.78 o 
   5  23   2      951.57      992.14    142.57 o 
   6  23   2     2525.36     2005.63    240.59 o 
   7  23   2    11760.03    11413.80    454.97 o 
   8  23   2     1606.45     1100.81    183.29 o 
   9  23   2     8926.62     7862.03    504.37 o 
  10  23   2     4937.92     3345.44    596.33 o 
  11  23   2    15383.57    11920.84    835.61 o 
  12  23   2     1397.31     1069.53    274.47 o 
  13  23   2    20038.86    20865.44    658.60 o 
  14  23   2       10.29      149.38     75.96 o 
 -13  24   2     1558.87     1836.17    395.07 o 
 -12  24   2     3210.23     3015.55    551.00 o 
 -11  24   2     2210.94     2162.95    286.20 o 
 -10  24   2     2924.62     2866.30    332.22 o 
  -9  24   2     1037.32     1090.48    216.45 o 
  -8  24   2       69.51       85.83     55.60 o 
  -7  24   2      526.35      667.92    166.37 o 
  -6  24   2     2492.01     2211.34    265.69 o 
  -5  24   2     6499.35     6911.17    415.71 o 
  -4  24   2    12704.09    13735.86    535.97 o 
  -3  24   2     3045.65     3533.85    332.61 o 
  -2  24   2    17668.39    17224.91    511.65 o 
  -1  24   2    15218.32    14444.35    611.63 o 
   0  24   2    17536.97    17714.21    560.82 o 
   1  24   2    20215.49    20062.95    524.05 o 
   2  24   2    21970.64    21555.09    731.35 o 
   3  24   2    48094.23    48013.95    989.59 o 
   4  24   2    10880.59     9817.65    572.02 o 
   5  24   2    34253.98    34818.12    882.63 o 
   6  24   2    12064.93    11106.35    506.09 o 
   7  24   2    15918.53    16060.13    547.29 o 
   8  24   2     7833.83     7079.00    464.98 o 
   9  24   2    12068.23    11817.13    773.29 o 
  10  24   2     3531.12     2736.23    849.94 o 
  11  24   2      871.46      709.54    301.68 o 
  12  24   2      481.49      174.65    114.88 o 
  13  24   2      232.16      173.47    146.45 o 
 -13  25   2      140.82      183.16    161.49 o 
 -12  25   2     7614.17     7575.55   1106.75 o 
 -11  25   2       69.34      242.38    262.55 o 
 -10  25   2     9647.32     9339.16    772.32 o 
  -9  25   2     1605.76     1375.35    212.57 o 
  -8  25   2    17644.37    18683.90    818.90 o 
  -7  25   2      323.09      423.30    101.36 o 
  -6  25   2    11611.38    11905.53    621.96 o 
  -5  25   2     1732.13     1642.55    207.12 o 
  -4  25   2    13166.73    13670.35    508.85 o 
  -3  25   2      206.37      232.40    108.79 o 
  -2  25   2     3477.21     3770.45    435.71 o 
  -1  25   2     2678.93     2518.19    264.25 o 
   0  25   2     5311.11     4967.99    352.85 o 
   1  25   2      106.25      141.52     91.50 o 
   2  25   2      112.35      156.97     51.97 o 
   3  25   2      835.33      801.84    147.39 o 
   4  25   2     1890.38     2094.14    292.11 o 
   5  25   2      817.99      789.01    170.09 o 
   6  25   2     3615.14     3376.46    581.21 o 
   7  25   2      133.86      114.08     59.14 o 
   8  25   2     2254.25     1667.91    363.74 o 
   9  25   2     1182.18     1031.76    347.78 o 
  10  25   2     2465.26     3164.99    863.67 o 
  11  25   2     4792.25     4022.52    829.05 o 
  12  25   2       13.51       68.58    108.57 o 
  13  25   2     7004.61     6797.60    939.04 o 
 -12  26   2      618.10      282.57    166.15 o 
 -11  26   2    14719.35    15747.48    659.93 o 
 -10  26   2     1186.58      908.52    190.08 o 
  -9  26   2    10326.00    10119.06    836.11 o 
  -8  26   2     1005.88     1094.22    208.42 o 
  -7  26   2    20479.06    20052.45    751.77 o 
  -6  26   2      207.33      355.95    107.16 o 
  -5  26   2    10366.92    10787.06    579.50 o 
  -4  26   2     5991.79     5183.82    539.95 o 
  -3  26   2     4783.08     4622.29    701.27 o 
  -2  26   2      375.52      414.72     78.22 o 
  -1  26   2     6947.01     7080.08    395.50 o 
   0  26   2     3444.82     3701.96    460.21 o 
   1  26   2     2892.69     2782.90    511.28 o 
   2  26   2       22.44       25.65     78.35 o 
   3  26   2      162.63      242.41    117.00 o 
   4  26   2     2240.63     2351.39    334.28 o 
   5  26   2     1386.24      940.00    249.28 o 
   6  26   2     5339.18     4168.57    788.80 o 
   7  26   2     1439.24      931.83    261.16 o 
   8  26   2    10139.16    11023.33    991.66 o 
   9  26   2     1585.19     1133.32    368.51 o 
  10  26   2     6173.90     6257.11    821.08 o 
  11  26   2      114.34      229.47     94.71 o 
  12  26   2    18962.00    19490.94   1242.16 o 
 -12  27   2     2052.56     1755.78    371.84 o 
 -11  27   2     2116.34     1944.87    323.69 o 
 -10  27   2     2728.61     2405.15    352.76 o 
  -9  27   2     1371.01     1313.06    183.01 o 
  -8  27   2     3082.89     3588.81    469.53 o 
  -7  27   2     1241.52     1199.44    212.82 o 
  -6  27   2     7813.47     8517.07    522.41 o 
  -5  27   2     6997.87     6589.03    505.73 o 
  -4  27   2     7407.56     6940.90    572.48 o 
  -3  27   2    21726.48    23029.74    684.12 o 
  -2  27   2    10487.00    10540.15    631.89 o 
  -1  27   2    31424.07    31559.23   1020.67 o 
   0  27   2     4918.51     4914.41    750.50 o 
   1  27   2    21122.72    23300.40    845.12 o 
   2  27   2    18912.32    18327.85    924.44 o 
   3  27   2    23669.25    23149.44    891.60 o 
   4  27   2    15903.40    16421.98    968.16 o 
   5  27   2     8172.77     8216.22    772.70 o 
   6  27   2    11327.35    11965.93   1068.93 o 
   7  27   2     9838.30    11372.80   1116.14 o 
   8  27   2     7467.39     7914.33    796.68 o 
   9  27   2     5875.15     5319.49    713.46 o 
  10  27   2     4314.16     4520.06    926.99 o 
  11  27   2     1391.50     1973.39    440.03 o 
 -11  28   2     4514.60     3651.12    684.17 o 
 -10  28   2      250.51      387.17    145.73 o 
  -9  28   2     6630.60     6765.97    554.93 o 
  -8  28   2       50.28      115.70     62.65 o 
  -7  28   2     7991.66     7604.84    496.95 o 
  -6  28   2     1300.31      851.45    137.47 o 
  -5  28   2     7637.77     7525.06    528.23 o 
  -4  28   2     1248.70      981.08    147.15 o 
  -3  28   2     4719.62     4876.00    725.86 o 
  -2  28   2     1022.31      826.94    249.85 o 
  -1  28   2     7591.59     8667.48    805.73 o 
   0  28   2      246.98      344.75    156.14 o 
   1  28   2      850.90     1015.70    228.31 o 
   2  28   2      559.48      541.20    169.31 o 
   3  28   2       24.38      212.33    117.48 o 
   4  28   2     1653.77     1664.24    384.37 o 
   5  28   2     1483.35     1211.24    422.01 o 
   6  28   2     2103.34     2224.74    713.72 o 
   7  28   2     1320.79     1318.92    403.93 o 
   8  28   2     1268.36     1299.07    303.93 o 
   9  28   2     1212.80     1299.45    288.49 o 
  10  28   2     5513.77     5902.28    943.75 o 
  11  28   2      542.79      429.76    171.96 o 
 -10  29   2     8065.49     6153.07    882.35 o 
  -9  29   2       64.48      144.09     56.46 o 
  -8  29   2    11858.70    11795.33    691.18 o 
  -7  29   2      151.29      160.98     54.60 o 
  -6  29   2    14169.17    15232.59    707.16 o 
  -5  29   2      771.55      756.27    180.08 o 
  -4  29   2     2202.57     2490.97    371.44 o 
  -3  29   2      203.75      263.42     76.22 o 
  -2  29   2     3964.38     4497.74    981.57 o 
  -1  29   2      309.07      383.43    154.05 o 
   0  29   2      943.76     1000.36    224.00 o 
   1  29   2      143.29      314.11    115.83 o 
   2  29   2      132.81      283.74    119.83 o 
   3  29   2     4616.10     4584.44    894.03 o 
   4  29   2      360.03      270.95    215.90 o 
   5  29   2     3518.08     3883.83    934.07 o 
   6  29   2      129.65      227.08    162.90 o 
   7  29   2     6651.18     8461.39   1170.40 o 
   8  29   2       16.45      340.41    183.10 o 
   9  29   2     3936.25     4409.17    965.14 o 
  10  29   2      170.68      306.47    127.57 o 
  -9  30   2     2567.32     2333.03    340.01 o 
  -8  30   2      189.72      215.71    100.66 o 
  -7  30   2     5970.29     6912.82    736.83 o 
  -6  30   2      417.30      279.44     90.21 o 
  -5  30   2     5693.77     6804.06    416.42 o 
  -4  30   2     1048.88     1130.24    262.14 o 
  -3  30   2     9184.19     9980.47    922.61 o 
  -2  30   2     5996.40     6358.42    746.35 o 
  -1  30   2     8352.65    10299.46   1198.25 o 
   0  30   2     5029.63     5241.79    912.18 o 
   1  30   2     9552.54     9747.72    871.89 o 
   2  30   2    10768.25    11965.22    938.06 o 
   3  30   2    12403.35    13320.56    680.03 o 
   4  30   2     7129.25     8358.22   1352.18 o 
   5  30   2     9007.32     8741.47    939.81 o 
   6  30   2     7260.91     7223.89   1026.39 o 
   7  30   2     4705.26     4923.74    905.63 o 
   8  30   2    11177.60    12762.81   1181.88 o 
   9  30   2     2782.53     2941.55    646.22 o 
  -8  31   2     1848.40     1488.43    323.92 o 
  -7  31   2       58.99      296.30    109.45 o 
  -6  31   2     2355.68     2590.76    333.13 o 
  -5  31   2      128.30      464.41    147.31 o 
  -4  31   2     1869.52     1966.16    471.28 o 
  -3  31   2       39.58      178.30    256.73 o 
  -2  31   2     2832.65     2616.93    511.88 o 
  -1  31   2      205.10      610.20    189.52 o 
   0  31   2      686.18      795.06    260.71 o 
   1  31   2       30.54      326.77    128.78 o 
   2  31   2     1113.81     1317.61    271.51 o 
   3  31   2      650.03      557.62    173.51 o 
   4  31   2        2.13      305.88    122.73 o 
   5  31   2     1967.34     2010.36    458.25 o 
   6  31   2      211.12      364.71    153.18 o 
   7  31   2     1909.66     1693.43    362.43 o 
   8  31   2       12.43      234.11     66.41 o 
  -7  32   2     2480.04     2201.06    235.31 o 
  -6  32   2       19.24      284.88     67.81 o 
  -5  32   2     3157.64     2907.20    293.33 o 
  -4  32   2       85.01      318.96    157.65 o 
  -3  32   2      808.22     1257.29    386.79 o 
  -2  32   2      234.24      477.62    145.81 o 
  -1  32   2     4311.77     4549.69    572.67 o 
   0  32   2      263.23      405.07    132.47 o 
   1  32   2     2190.16     2159.86    407.04 o 
   2  32   2     2576.74     2271.43    623.01 o 
   3  32   2     2017.93     2136.45    584.02 o 
   4  32   2     1633.81     2064.38    526.30 o 
   5  32   2     2962.92     2897.17    372.37 o 
   6  32   2     3196.85     2857.45    665.09 o 
   7  32   2      582.11      494.41    218.53 o 
  -6  33   2     8857.61     9738.12   1345.92 o 
  -5  33   2      506.97      664.51    292.88 o 
  -4  33   2     5775.49     6311.66    589.58 o 
  -3  33   2       26.01      202.12     85.94 o 
  -2  33   2     5641.69     5058.88    681.72 o 
  -1  33   2      407.65      565.78    160.08 o 
   0  33   2     2472.26     2894.02    410.47 o 
   1  33   2      739.56     1003.34    338.97 o 
   2  33   2     1780.38     2188.50    750.01 o 
   3  33   2     4673.86     4884.54   1001.09 o 
   4  33   2      640.53      915.19    316.93 o 
   5  33   2     2540.13     2431.31    549.00 o 
   6  33   2      211.89      396.36    123.39 o 
  -4  34   2     1449.80     1465.66    481.97 o 
  -3  34   2     1266.07     1197.10    324.52 o 
  -2  34   2     3760.72     4170.37    577.82 o 
  -1  34   2      142.96      456.31    224.52 o 
   0  34   2     1665.39     2023.68    272.23 o 
   1  34   2     1162.90      913.46    329.43 o 
   2  34   2     2632.12     2232.88    260.29 o 
   3  34   2      785.35      643.18    257.53 o 
   4  34   2      997.86      710.26    284.15 o 
  -1  35   2     8362.94     8576.42   1082.96 o 
   0  35   2     5442.12     5148.08    676.93 o 
   1  35   2     6327.37     6816.12    764.69 o 
 -18   1   3      579.78      864.53    250.71 o 
 -17   1   3     4085.70     3872.18    456.67 o 
 -16   1   3      478.94      568.46    177.56 o 
 -15   1   3     4683.36     4657.86    465.40 o 
 -14   1   3     2169.98     2116.11    263.39 o 
 -13   1   3     7172.79     7642.52    550.17 o 
 -12   1   3     2820.75     3116.55    323.16 o 
 -11   1   3    14927.62    13996.20    524.44 o 
 -10   1   3    12341.80    12443.51    480.24 o 
  -9   1   3     3724.59     4715.56    367.05 o 
  -8   1   3    60333.39    56194.65    689.99 o 
  -7   1   3     5303.31     4657.63    283.24 o 
  -6   1   3    40315.05    38275.44    406.54 o 
  -5   1   3     1282.31     1441.68    124.44 o 
  -4   1   3    31734.20    29108.90    374.74 o 
  -3   1   3     5691.75     5727.89    221.53 o 
  -2   1   3    17116.25    16762.30    340.87 o 
  -1   1   3    15031.75    13337.48    422.29 o 
   0   1   3    76773.12    73306.95    609.86 o 
   1   1   3     3423.72     3538.60    213.85 o 
   2   1   3    11173.55     8840.56    275.39 o 
   3   1   3     1740.99     2516.79    283.95 o 
   4   1   3    34118.36    34026.34    657.11 o 
   5   1   3    11052.31    10205.36    552.42 o 
   6   1   3    26885.66    26442.77    438.71 o 
   7   1   3     4522.36     3969.16    331.15 o 
   8   1   3    22924.84    21277.95    589.48 o 
   9   1   3     9181.98     8657.69    534.04 o 
  10   1   3    13297.52    14066.17    447.57 o 
  11   1   3     6131.54     6501.70    510.59 o 
  12   1   3     7371.58     7633.65    534.08 o 
  13   1   3     4715.58     5179.38    620.81 o 
  14   1   3     3194.01     3507.56    366.91 o 
  15   1   3    11252.14    11071.98    717.67 o 
  16   1   3      564.99      790.32    146.86 o 
  17   1   3     5717.00     5498.02    339.00 o 
  18   1   3      565.55      202.36    140.38 o 
 -18   2   3     3744.74     4139.72    603.28 o 
 -17   2   3     3356.40     3743.36    433.24 o 
 -16   2   3     5394.71     6168.26    535.82 o 
 -15   2   3     3630.40     3551.41    571.79 o 
 -14   2   3     7860.78     7593.77    428.57 o 
 -13   2   3    22367.90    21789.28    613.98 o 
 -12   2   3     7086.65     7480.06    451.56 o 
 -11   2   3     2638.37     3146.49    255.69 o 
 -10   2   3    19897.81    19959.15    514.94 o 
  -9   2   3     4926.59     4963.11    261.85 o 
  -8   2   3      830.19      937.05    104.60 o 
  -7   2   3    14887.74    14666.09    401.07 o 
  -6   2   3    34204.46    32515.75    548.27 o 
  -5   2   3     8336.68     7252.47    236.03 o 
  -4   2   3      837.61     1384.83    149.19 o 
  -3   2   3     4330.45     3315.96    157.04 o 
  -2   2   3     2792.11     2899.34    176.26 o 
  -1   2   3      785.14     1636.19    152.27 o 
   0   2   3     1783.30     1539.80    147.09 o 
   1   2   3    85617.69    84479.81    850.39 o 
   2   2   3    12678.04    10996.81    694.18 o 
   3   2   3     2121.60     1848.26    213.58 o 
   4   2   3     1096.24     1645.32    285.25 o 
   5   2   3    12890.42    11576.32    367.49 o 
   6   2   3    32886.54    29647.22    484.13 o 
   7   2   3    41804.71    39958.35    895.48 o 
   8   2   3     5718.30     7499.24    499.87 o 
   9   2   3    18309.89    16610.42    559.69 o 
  10   2   3    22326.76    21862.88    552.78 o 
  11   2   3     8494.94     8745.03    369.16 o 
  12   2   3     2328.88     2371.60    354.14 o 
  13   2   3     6000.94     6607.85    634.46 o 
  14   2   3    13226.68    14191.03    769.68 o 
  15   2   3     2654.83     2440.76    370.92 o 
  16   2   3     4880.68     4792.49    466.74 o 
  17   2   3      954.97      856.61    154.28 o 
  18   2   3     2938.18     2445.72    475.26 o 
 -18   3   3      109.53      465.18    165.71 o 
 -17   3   3      773.23     1128.04    370.80 o 
 -16   3   3      214.37      452.84    184.16 o 
 -15   3   3       15.26       98.40     63.45 o 
 -14   3   3      898.06      483.99    101.40 o 
 -13   3   3     1342.37     1258.03    151.90 o 
 -12   3   3      929.06      896.93    127.83 o 
 -11   3   3      944.51      670.72     92.56 o 
 -10   3   3     3277.31     3144.76    181.17 o 
  -9   3   3      197.04      142.34     49.48 o 
  -8   3   3      966.66     1164.58    142.58 o 
  -7   3   3      540.73      806.57     93.99 o 
  -6   3   3    16845.97    15968.72    408.48 o 
  -5   3   3     1784.28     1783.12    142.35 o 
  -4   3   3     1483.75     1924.53    125.85 o 
  -3   3   3       72.61      105.95     34.98 o 
  -2   3   3     4285.79     4469.45    253.95 o 
  -1   3   3    11180.71    11931.98    356.36 o 
   0   3   3     2435.91     2519.60    330.99 o 
   1   3   3     3544.03     2887.36    315.68 o 
   2   3   3    31438.23    29762.88    727.19 o 
   3   3   3      109.36      408.33     93.91 o 
   4   3   3    10613.41     9805.11    366.82 o 
   5   3   3     4450.78     4629.24    250.02 o 
   6   3   3    10547.17    11255.83    367.08 o 
   7   3   3     2558.35     2584.14    221.16 o 
   8   3   3       64.12       86.56     73.76 o 
   9   3   3      292.01      482.32     91.32 o 
  10   3   3      149.55      250.89     72.41 o 
  11   3   3      666.31      741.08    124.48 o 
  12   3   3     4456.96     4388.61    447.31 o 
  13   3   3     1295.23     1622.80    234.04 o 
  14   3   3     2303.06     2680.03    427.61 o 
  15   3   3      345.73      269.89     93.05 o 
  16   3   3     1028.20      631.94    197.71 o 
  17   3   3       82.98      126.51    110.46 o 
  18   3   3        7.36      229.05     68.36 o 
 -18   4   3     2206.12     2011.44    310.58 o 
 -17   4   3      272.88      346.96    123.86 o 
 -16   4   3     2105.02      582.33    264.94 o 
 -15   4   3      248.32      211.54     52.04 o 
 -14   4   3     1489.06     1293.29    185.46 o 
 -13   4   3     2761.12     2450.71    236.97 o 
 -12   4   3      615.26      422.90     84.18 o 
 -11   4   3     5324.54     5470.75    361.30 o 
 -10   4   3      185.00      272.98     71.17 o 
  -9   4   3    27230.58    27090.13    919.33 o 
  -8   4   3     1058.93     1292.27    107.35 o 
  -7   4   3    68573.89    72292.53    883.04 o 
  -6   4   3      518.75      826.10    151.82 o 
  -5   4   3    47236.10    45526.77    941.14 o 
  -4   4   3     3695.48     3488.10    189.09 o 
  -3   4   3    85519.58    78531.99    733.50 o 
  -2   4   3       10.38      314.68     96.09 o 
  -1   4   3    18594.03    17175.34    497.58 o 
   0   4   3     5517.53     5527.10   1318.19 o 
   1   4   3    36799.23    31542.18    588.27 o 
   2   4   3     2511.51     3985.40    297.38 o 
   3   4   3    39287.52    41559.72    785.69 o 
   4   4   3      479.77      733.15    119.15 o 
   5   4   3    16255.52    15229.98    456.16 o 
   6   4   3      501.33      179.68     83.20 o 
   7   4   3    17310.02    15798.82    485.00 o 
   8   4   3     8770.67     8429.47    457.74 o 
   9   4   3      228.37      629.64     74.71 o 
  10   4   3    13144.30    11720.15    513.59 o 
  11   4   3     1649.71     1458.20    132.46 o 
  12   4   3      550.15      625.72    164.00 o 
  13   4   3     1202.94     1146.01    255.65 o 
  14   4   3     4895.63     5302.51    663.22 o 
  15   4   3       58.32      118.47     80.20 o 
  16   4   3     9496.50     9831.12    856.64 o 
  17   4   3      929.89     1036.92    230.46 o 
  18   4   3     7339.66     6990.73    655.34 o 
 -18   5   3     6854.78     6259.02    827.08 o 
 -17   5   3     8174.38     8159.39    892.64 o 
 -16   5   3     6814.44     8038.92    876.44 o 
 -15   5   3     9235.50     8781.67    896.45 o 
 -14   5   3    27654.12    27673.29    903.00 o 
 -13   5   3    12896.29    13090.20   1764.50 o 
 -12   5   3    12597.51    13558.54    599.83 o 
 -11   5   3    25189.01    24729.42    878.60 o 
 -10   5   3     5488.11     6060.79    387.94 o 
  -9   5   3    15198.00    15271.22    782.77 o 
  -8   5   3     7762.08     7741.93    366.81 o 
  -7   5   3    24127.76    25808.73    579.78 o 
  -6   5   3     2111.36     2199.33    196.57 o 
  -5   5   3    45480.89    46784.41   1002.84 o 
  -4   5   3      339.20      191.16     83.03 o 
  -3   5   3    46043.04    44314.71    817.34 o 
  -2   5   3       29.74      259.24     69.25 o 
  -1   5   3     6710.39     6386.25    249.36 o 
   0   5   3    90435.56    87574.32    886.95 o 
   1   5   3    15379.36    15843.39    472.14 o 
   2   5   3    11568.61    11568.21    429.44 o 
   3   5   3     1119.10     1511.94    237.31 o 
   4   5   3     1991.18     1625.51    181.47 o 
   5   5   3    47263.20    42960.43    568.52 o 
   6   5   3    18614.91    18080.20    517.03 o 
   7   5   3    18353.95    18601.60    545.14 o 
   8   5   3    29806.49    29015.81    741.48 o 
   9   5   3    13960.14    13452.81    436.86 o 
  10   5   3    24012.24    23514.19    590.67 o 
  11   5   3    23267.63    23154.48    670.93 o 
  12   5   3    15551.25    15504.45    709.27 o 
  13   5   3    15001.91    16010.59    815.70 o 
  14   5   3    11135.01    11928.44    917.54 o 
  15   5   3     8956.20     9193.35    824.78 o 
  16   5   3     4161.04     3855.80    733.61 o 
  17   5   3      465.97      383.45    124.26 o 
  18   5   3      255.79      256.08    103.27 o 
 -18   6   3      207.55      465.86    152.50 o 
 -17   6   3     1553.06     1680.11    229.85 o 
 -16   6   3      172.20      476.57    193.85 o 
 -15   6   3     5609.48     4511.50   1115.17 o 
 -14   6   3      229.55      393.90    135.32 o 
 -13   6   3     4212.27     3053.97    633.80 o 
 -12   6   3     4410.32     4172.65    460.93 o 
 -11   6   3     4651.69     4259.54    384.52 o 
 -10   6   3     2180.20     2285.19    179.21 o 
  -9   6   3     1638.60     2172.19    197.16 o 
  -8   6   3     4841.29     5816.81    316.86 o 
  -7   6   3       98.07      341.31     74.87 o 
  -6   6   3    22150.56    24219.42    604.09 o 
  -5   6   3      315.98      437.93    131.42 o 
  -4   6   3    17087.07    19405.19    484.34 o 
  -3   6   3    11346.30    13596.68    451.33 o 
  -2   6   3     1509.34     1800.38    209.01 o 
  -1   6   3     6840.67     8046.38    311.42 o 
   0   6   3     1678.66     1474.08    258.16 o 
   1   6   3     8444.36     8697.30    636.09 o 
   2   6   3    18538.62    18306.55    539.43 o 
   3   6   3    17566.13    16525.82    501.76 o 
   4   6   3    32877.64    32160.60    616.92 o 
   5   6   3    11369.79    11479.96    379.80 o 
   6   6   3    38778.47    38473.07    680.50 o 
   7   6   3      389.28      333.63     80.29 o 
   8   6   3    13692.98    12699.61    437.68 o 
   9   6   3     3055.23     3364.62    339.12 o 
  10   6   3     3505.65     3696.89    304.03 o 
  11   6   3     7280.78     6418.17    434.41 o 
  12   6   3     6980.11     6795.21    930.51 o 
  13   6   3     3195.11     3215.10    500.79 o 
  14   6   3     1369.62     1576.96    322.00 o 
  15   6   3     6504.28     5947.74    990.53 o 
  16   6   3     2105.34     1768.15    372.18 o 
  17   6   3      242.41      596.76    176.79 o 
  18   6   3     3834.11     3207.35    772.99 o 
 -18   7   3      915.91     1023.33    244.71 o 
 -17   7   3     4347.60     5147.85    748.49 o 
 -16   7   3       52.98       20.22    124.62 o 
 -15   7   3       88.04      243.64    228.82 o 
 -14   7   3     1778.10     1757.32    332.15 o 
 -13   7   3     1011.45     1252.80    202.77 o 
 -12   7   3       21.64       57.11     76.65 o 
 -11   7   3     5300.17     4838.76    439.13 o 
 -10   7   3    12303.75    11574.14    508.59 o 
  -9   7   3     2714.36     2867.99    226.99 o 
  -8   7   3    48037.03    48192.42    800.62 o 
  -7   7   3     4142.21     5540.48    332.04 o 
  -6   7   3    90030.45    84552.63   1173.75 o 
  -5   7   3    13687.07    12367.65    318.35 o 
  -4   7   3   114575.94   108539.48   1476.47 o 
  -3   7   3      777.97     1399.66    147.69 o 
  -2   7   3   200352.14   191499.41   2557.57 o 
  -1   7   3     3917.61     4444.12    473.48 o 
   0   7   3    95007.43    96647.53    997.19 o 
   1   7   3    34636.63    37552.26    702.60 o 
   2   7   3   166650.33   169714.13   1670.97 o 
   3   7   3    11138.32    11815.13    374.47 o 
   4   7   3   135587.67   134589.02   1717.90 o 
   5   7   3    21210.08    24719.77    688.70 o 
   6   7   3    49256.55    48886.87    856.88 o 
   7   7   3      502.94      717.11    140.41 o 
   8   7   3     3144.17     3589.54    279.23 o 
   9   7   3     2458.77     2104.74    224.36 o 
  10   7   3       22.03      184.06     58.88 o 
  11   7   3     2747.98     2205.06    324.44 o 
  12   7   3      135.84      121.67     54.40 o 
  13   7   3     2380.95     2398.39    396.07 o 
  14   7   3     4419.72     4122.53    732.65 o 
  15   7   3    11164.29    10758.50    692.94 o 
  16   7   3       26.68       75.16     97.65 o 
  17   7   3    16021.91    16563.73    752.79 o 
  18   7   3       42.19      133.55    165.32 o 
 -18   8   3     3380.68     3321.05    541.95 o 
 -17   8   3     8993.44     9090.93   1007.57 o 
 -16   8   3    14024.70    14053.17   1176.10 o 
 -15   8   3    16077.94    16093.96    883.74 o 
 -14   8   3    13733.76    14009.52   1061.60 o 
 -13   8   3    43080.59    42997.94   1293.74 o 
 -12   8   3    43544.68    45195.05   1297.63 o 
 -11   8   3    19436.94    19186.68    838.69 o 
 -10   8   3    35352.83    34682.93    758.81 o 
  -9   8   3    10102.41    10042.30    392.42 o 
  -8   8   3    43995.24    44264.94    581.71 o 
  -7   8   3     6749.76     6911.57    328.69 o 
  -6   8   3    59215.76    54311.50   1423.90 o 
  -5   8   3      727.50      424.96     72.22 o 
  -4   8   3    52835.86    54019.90    689.80 o 
  -3   8   3       71.53      635.95    132.25 o 
  -2   8   3    15991.43    14092.20    342.94 o 
  -1   8   3     4321.16     5769.56    234.81 o 
   0   8   3    21536.74    20141.81    778.70 o 
   1   8   3     1304.39     1242.50    236.36 o 
   2   8   3    17072.57    16510.57    513.29 o 
   3   8   3     1689.63     2692.45    290.79 o 
   4   8   3    43049.93    40117.55    764.26 o 
   5   8   3      693.57     1180.86    124.14 o 
   6   8   3    58171.77    61082.34   1099.66 o 
   7   8   3    45797.14    45488.92    617.71 o 
   8   8   3    39643.09    39908.95    567.52 o 
   9   8   3    35320.71    36213.58    494.17 o 
  10   8   3    35681.61    36022.05    741.40 o 
  11   8   3    55139.11    56370.47   1100.02 o 
  12   8   3    16649.50    17357.42    744.68 o 
  13   8   3    41908.45    41524.10   1486.47 o 
  14   8   3    16327.77    16204.05   1411.47 o 
  15   8   3    16659.42    17160.62   1119.43 o 
  16   8   3     2926.81     4031.26    725.57 o 
  17   8   3     4407.58     3288.07    682.15 o 
 -17   9   3      130.14      263.80    151.30 o 
 -16   9   3     8342.58     8641.94   1063.42 o 
 -15   9   3     1468.58     1226.83    302.67 o 
 -14   9   3     7959.47     7724.52   1149.83 o 
 -13   9   3    10387.60     9206.65    781.24 o 
 -12   9   3     7496.62     7501.59    652.18 o 
 -11   9   3    18343.90    17982.20    580.90 o 
 -10   9   3      124.67      240.65     96.32 o 
  -9   9   3    28577.12    28830.65    761.18 o 
  -8   9   3     9093.80     8647.79    429.67 o 
  -7   9   3    21620.02    22329.51    592.10 o 
  -6   9   3    14041.51    14159.97    376.74 o 
  -5   9   3    48835.39    48590.88    807.84 o 
  -4   9   3    61850.31    64890.84    731.81 o 
  -3   9   3     5486.25     5335.17    229.99 o 
  -2   9   3    46124.47    46931.06    698.80 o 
  -1   9   3    30925.25    29512.04    454.36 o 
   0   9   3    66022.20    70879.23    922.63 o 
   1   9   3     3232.86     3758.31    343.37 o 
   2   9   3    32850.84    31703.76    500.79 o 
   3   9   3    44672.13    47544.88    852.41 o 
   4   9   3     4505.13     4994.05    241.16 o 
   5   9   3    37025.49    37879.48    869.05 o 
   6   9   3      473.81      335.73     71.05 o 
   7   9   3    54217.00    54827.89    602.94 o 
   8   9   3    12411.08    12041.53    383.49 o 
   9   9   3    11655.93    12603.50    451.53 o 
  10   9   3    18665.78    18000.58    523.91 o 
  11   9   3     6619.13     6269.94    422.88 o 
  12   9   3    16765.55    15656.47    995.14 o 
  13   9   3     2406.43     2279.56    410.53 o 
  14   9   3    17927.83    18377.32   1226.45 o 
  15   9   3     2467.22     2170.19    674.78 o 
  16   9   3     2501.23     1834.90    314.86 o 
  17   9   3     2561.33     1855.59    337.75 o 
 -17  10   3     2729.65     2773.53    262.14 o 
 -16  10   3     3358.01     4851.79    515.03 o 
 -15  10   3     2434.27     1927.61    326.47 o 
 -14  10   3        8.71      157.09    216.07 o 
 -13  10   3     2985.42     2994.27    449.44 o 
 -12  10   3      192.10      215.12    127.59 o 
 -11  10   3     1090.89     1159.33    146.91 o 
 -10  10   3    12194.67    12364.22    594.25 o 
  -9  10   3    10939.21    10295.11    442.09 o 
  -8  10   3    19972.48    19618.75    668.16 o 
  -7  10   3    62066.31    64181.33    904.16 o 
  -6  10   3    36533.93    35031.00    572.01 o 
  -5  10   3    93420.39    94481.13   1018.69 o 
  -4  10   3    37811.52    39229.50    904.13 o 
  -3  10   3   228945.47   236674.14   2988.98 o 
  -2  10   3     9644.97     8221.21    407.50 o 
  -1  10   3   200879.41   201484.91   2548.03 o 
   0  10   3     2235.63     3025.39    408.27 o 
   1  10   3   205213.77   206994.13   2622.01 o 
   2  10   3    20182.74    22391.60    888.31 o 
   3  10   3   174789.06   182965.13   2019.42 o 
   4  10   3    53017.11    57691.64   1120.84 o 
   5  10   3    67045.18    67498.43    739.23 o 
   6  10   3    37746.01    42055.14    676.37 o 
   7  10   3    11091.19    11054.69    331.18 o 
   8  10   3     6570.22     7524.33    329.00 o 
   9  10   3       77.51      234.19     87.28 o 
  10  10   3     1955.77     2134.76    170.34 o 
  11  10   3       71.54      177.45     56.76 o 
  12  10   3     2338.72     2721.75    439.45 o 
  13  10   3    11934.18    12382.10    841.18 o 
  14  10   3     8838.55     8993.06    791.54 o 
  15  10   3     3184.30     2762.72    553.63 o 
  16  10   3    28526.55    32316.67    919.87 o 
  17  10   3      891.91      691.90    207.49 o 
 -17  11   3     8301.98     8719.50   1094.79 o 
 -16  11   3    21284.46    20402.44   1101.95 o 
 -15  11   3     8693.28     8872.14   1048.86 o 
 -14  11   3    28661.46    28006.30   1497.27 o 
 -13  11   3    27916.95    27235.57   1875.03 o 
 -12  11   3    40330.79    38780.75   1161.45 o 
 -11  11   3    36977.88    36945.98    898.13 o 
 -10  11   3    11514.16    10487.29    506.79 o 
  -9  11   3    51181.35    54425.86    886.22 o 
  -8  11   3     8864.04     9219.27    449.11 o 
  -7  11   3    85657.41    84402.13   1081.14 o 
  -6  11   3      346.01      307.60     48.27 o 
  -5  11   3    49044.32    53901.07    842.91 o 
  -4  11   3     2849.10     4405.21    311.37 o 
  -3  11   3    48672.55    46383.09    838.23 o 
  -2  11   3     2628.45     4439.09    302.31 o 
  -1  11   3     1405.73     2015.02    219.41 o 
   0  11   3     3601.96     4387.63    279.52 o 
   1  11   3    21361.35    23535.57    662.08 o 
   2  11   3       31.26      183.79     65.27 o 
   3  11   3    91780.17    95023.41   1140.93 o 
   4  11   3     3177.80     3682.53    285.03 o 
   5  11   3   111602.64   110867.80   1192.44 o 
   6  11   3     8402.47     7120.89    320.10 o 
   7  11   3   107990.70   109140.12   1284.06 o 
   8  11   3    26237.17    25577.09    560.27 o 
   9  11   3    57290.57    58067.52    758.55 o 
  10  11   3    44868.83    44156.95    991.91 o 
  11  11   3    42085.68    40891.20    904.25 o 
  12  11   3    45680.75    45515.41   1420.48 o 
  13  11   3    11530.40    11988.87    914.11 o 
  14  11   3    23122.56    24088.51   1060.33 o 
  15  11   3     2802.80     2520.83    601.45 o 
  16  11   3    16820.53    18130.60    677.86 o 
  17  11   3        9.38      157.30     87.47 o 
 -17  12   3     7176.51     6349.99    831.92 o 
 -16  12   3      423.56      658.22    208.57 o 
 -15  12   3    13328.04    13672.89   1285.93 o 
 -14  12   3     8202.57     7734.21    869.71 o 
 -13  12   3    11476.37    11480.00   1889.82 o 
 -12  12   3    23393.65    21866.39   1632.01 o 
 -11  12   3     9250.89     9607.53    585.03 o 
 -10  12   3    55871.03    54324.19   1211.35 o 
  -9  12   3       27.05      217.94     98.37 o 
  -8  12   3    43543.76    45091.07    573.72 o 
  -6  12   3    65121.01    66807.95    821.17 o 
  -5  12   3    24520.36    26081.59    437.96 o 
  -4  12   3    27657.54    28413.63    508.37 o 
  -3  12   3    91260.55    91006.93   1096.64 o 
  -2  12   3     1700.25     1795.09    257.46 o 
  -1  12   3    73514.54    75417.98   1714.33 o 
   0  12   3    10976.09    12132.44    433.44 o 
   1  12   3    65556.29    69985.34    921.62 o 
   2  12   3    17045.90    19826.95    487.27 o 
   3  12   3    28116.41    31501.79    769.65 o 
   4  12   3    70699.07    68737.16   1273.30 o 
   5  12   3     3652.49     3813.03    229.92 o 
   6  12   3    55572.65    54945.39    675.23 o 
   7  12   3      903.52      903.18    103.02 o 
   8  12   3    30848.59    29995.62    637.05 o 
   9  12   3    29655.39    30248.77    614.74 o 
  10  12   3     8708.63     8464.05    439.91 o 
  11  12   3    16000.41    14248.29    696.68 o 
  12  12   3     7251.84     7609.27    722.39 o 
  13  12   3    19334.74    19279.02   1028.06 o 
  14  12   3       14.81      331.91    114.11 o 
  15  12   3     7979.35     8327.23    706.92 o 
  16  12   3     2237.16     1879.50    351.46 o 
  17  12   3     3111.05     2375.13    481.98 o 
 -17  13   3     3366.86     3489.90   1049.71 o 
 -16  13   3     1459.77     1732.19    380.76 o 
 -15  13   3     1550.76     2140.00    461.31 o 
 -14  13   3      842.36      986.33    401.94 o 
 -13  13   3      184.02       65.96    117.26 o 
 -12  13   3      598.81      850.15    146.78 o 
 -11  13   3     9479.99     9083.18    636.90 o 
 -10  13   3     2152.74     2081.88    211.75 o 
  -9  13   3    26406.97    26173.12    727.64 o 
  -8  13   3     8880.43     8707.57    353.65 o 
  -7  13   3    21889.74    22527.05    585.71 o 
  -6  13   3    75407.88    74334.80    769.05 o 
  -5  13   3    22662.25    22855.14    506.16 o 
  -4  13   3   142252.27   144202.19   1826.76 o 
  -3  13   3    15508.39    17079.73    437.10 o 
  -2  13   3   240989.48   240357.05   3263.95 o 
  -1  13   3    12196.39    12532.92    399.55 o 
   0  13   3   286602.53   298766.50   6930.32 o 
   1  13   3      466.00     1277.59    287.54 o 
   2  13   3   255553.89   267027.72   3407.87 o 
   3  13   3     5862.41     6468.73    311.66 o 
   4  13   3   126362.45   127307.27   1491.11 o 
   5  13   3    17714.00    19315.35    507.21 o 
   6  13   3    31096.34    30282.14    566.32 o 
   7  13   3    12381.43    12176.81    394.65 o 
   8  13   3     3013.65     3157.78    209.06 o 
   9  13   3     8136.71     7903.18    384.12 o 
  10  13   3      524.75      360.80     97.31 o 
  11  13   3      682.67      542.14     99.18 o 
  12  13   3    12096.79    12095.62    736.51 o 
  13  13   3     3099.17     3508.81    845.99 o 
  14  13   3     6809.78     6391.94    860.51 o 
  15  13   3     9912.47    10361.79    292.10 o 
  16  13   3     4316.53     3397.75    441.31 o 
  17  13   3    14674.86    15950.58   1034.77 o 
 -16  14   3     4783.74     3532.02    665.49 o 
 -15  14   3    18639.73    18651.86   1156.20 o 
 -14  14   3     8650.49     9502.32    982.99 o 
 -13  14   3    21859.13    22995.19   1268.63 o 
 -12  14   3    27011.15    26277.21    957.17 o 
 -11  14   3    27169.07    27270.58    685.71 o 
 -10  14   3    33450.40    34001.36    746.65 o 
  -9  14   3     9687.22     8885.71    541.32 o 
  -8  14   3    59925.07    59959.63   1145.13 o 
  -7  14   3     9521.90     9030.00    315.29 o 
  -6  14   3    40517.70    40934.53    466.86 o 
  -5  14   3     3333.23     3346.32    221.96 o 
  -4  14   3    42018.28    42167.47    670.21 o 
  -3  14   3     1238.60     1660.30    138.60 o 
  -2  14   3     5941.05     5593.74    307.45 o 
  -1  14   3    27945.44    30322.39    629.67 o 
   0  14   3     8285.67     7897.03    424.50 o 
   1  14   3    15191.18    14695.38    367.59 o 
   2  14   3    33643.54    35236.80    625.94 o 
   3  14   3     1437.45     2203.94    219.66 o 
   4  14   3    73971.48    77793.98    981.54 o 
   5  14   3      145.61      254.52     49.59 o 
   6  14   3    83905.56    89879.99   1102.59 o 
   7  14   3    20651.22    20518.50    439.64 o 
   8  14   3    93071.48    93061.53   2242.29 o 
   9  14   3    14503.01    13128.37    443.77 o 
  10  14   3    37040.80    36077.82    773.05 o 
  11  14   3    51540.50    51155.32   1391.00 o 
  12  14   3    13304.28    14138.47    710.74 o 
  13  14   3    20044.80    21148.95    954.30 o 
  14  14   3     2506.09     3061.78    627.72 o 
  15  14   3    17226.91    18110.71    896.23 o 
  16  14   3      740.06      557.82    306.44 o 
 -16  15   3     9485.71     9488.38    895.98 o 
 -15  15   3     1849.49     1865.14    358.66 o 
 -14  15   3    10402.94     9802.03   1103.89 o 
 -13  15   3     6729.03     7029.48    773.87 o 
 -12  15   3     6462.74     6301.22    697.15 o 
 -11  15   3    12278.10    12530.16    847.29 o 
 -10  15   3     6425.64     5898.09    497.56 o 
  -9  15   3    37662.82    36404.52    864.28 o 
  -7  15   3    27939.86    27323.99    647.13 o 
  -6  15   3     4764.44     4711.32    230.96 o 
  -5  15   3    49254.85    48612.05    532.50 o 
  -4  15   3    24590.52    26203.39    454.84 o 
  -3  15   3     4286.26     4062.62    269.85 o 
  -2  15   3    37575.36    39850.39    714.84 o 
  -1  15   3     1198.01      971.34    120.18 o 
   0  15   3    36442.25    39943.04    840.22 o 
   1  15   3    11059.28    11104.75    526.32 o 
   2  15   3    24032.28    24692.18    551.18 o 
   3  15   3    36559.07    36826.06    709.79 o 
   4  15   3     1663.65     2583.89    183.73 o 
   5  15   3    52860.66    53071.14    798.74 o 
   6  15   3     7263.02     7690.41    320.14 o 
   7  15   3    42575.98    43058.23    639.69 o 
   8  15   3     3499.26     3281.28    299.18 o 
   9  15   3    35112.70    35727.21    724.16 o 
  10  15   3     1612.32     1520.73    191.13 o 
  11  15   3     7303.15     6772.02    722.72 o 
  12  15   3     7172.36     6551.24    907.69 o 
  13  15   3     1173.00      988.04    267.11 o 
  14  15   3     8398.81     7863.94    704.61 o 
  15  15   3      826.36      678.80    200.86 o 
  16  15   3     2449.14     1667.70    599.68 o 
 -16  16   3     3271.11     3748.41    594.46 o 
 -15  16   3      335.29      427.58    154.43 o 
 -14  16   3     1866.63     2320.73    421.39 o 
 -13  16   3        3.82      184.48    102.21 o 
 -12  16   3       17.70      255.44     88.30 o 
 -11  16   3       67.20      277.80     97.42 o 
 -10  16   3     1432.56     1628.40    193.19 o 
  -9  16   3     2466.48     2198.13    283.18 o 
  -8  16   3    29478.91    28464.66    581.56 o 
  -7  16   3    11678.76    10777.65    328.22 o 
  -6  16   3     8416.39     9591.54    336.70 o 
  -5  16   3    51774.79    54276.15    893.16 o 
  -4  16   3    16635.82    15167.54    404.80 o 
  -3  16   3    78889.89    76225.41    880.19 o 
  -2  16   3    16763.80    16090.25    836.31 o 
   0  16   3    18864.81    18081.65    521.52 o 
   1  16   3   157634.19   158523.52   1841.24 o 
   2  16   3       78.54      323.94     56.60 o 
   3  16   3    91962.47    93774.27   1604.11 o 
   4  16   3     5892.75     6833.10    322.40 o 
   5  16   3    31531.65    30836.40    847.97 o 
   6  16   3     3193.25     3438.07    242.75 o 
   7  16   3     9268.33     8541.73    343.44 o 
   8  16   3    12730.21    12596.81    566.74 o 
   9  16   3     6634.57     6141.02    457.56 o 
  10  16   3     5255.39     4167.72    550.61 o 
  11  16   3      797.66      549.55    187.54 o 
  12  16   3      293.38      391.09    170.19 o 
  13  16   3     1472.58     1404.34    456.87 o 
  14  16   3     6831.21     5269.44   1011.29 o 
  15  16   3     2991.40     2696.32    484.35 o 
  16  16   3     6370.20     6818.28    999.81 o 
 -16  17   3     6253.45     5848.50    743.71 o 
 -15  17   3     6926.40     7999.00    756.74 o 
 -14  17   3     9299.11     9038.58    952.55 o 
 -13  17   3    12026.34    12571.91   1123.64 o 
 -12  17   3    13027.33    13413.39    951.35 o 
 -11  17   3    28993.66    28451.37    960.14 o 
 -10  17   3    22312.00    22417.31   1290.38 o 
  -9  17   3    24870.62    25828.18   1242.66 o 
  -8  17   3    18101.85    18701.06    492.24 o 
  -7  17   3    44208.69    42125.96    746.68 o 
  -6  17   3     6118.80     5421.04    285.77 o 
  -5  17   3     7580.29     6913.67    257.89 o 
  -4  17   3     1170.80     1030.93     81.45 o 
  -3  17   3     3453.70     3192.76    201.73 o 
  -2  17   3     5368.77     5983.71    243.74 o 
  -1  17   3      132.79      331.18     87.84 o 
   0  17   3    13718.53    15166.26    483.67 o 
   1  17   3     2976.60     2909.84    228.15 o 
   2  17   3     1235.78     1538.41    145.38 o 
   3  17   3     6914.15     7258.63    336.48 o 
   4  17   3      142.68      283.41     61.29 o 
   5  17   3    28694.37    28456.66    660.13 o 
   6  17   3     7253.51     6943.99    424.69 o 
   7  17   3    26845.95    26475.23    603.46 o 
   8  17   3     7559.16     8134.83    434.86 o 
   9  17   3    29484.48    28224.73    644.88 o 
  10  17   3    22444.74    21360.43    890.43 o 
  11  17   3    13647.22    13317.56    595.07 o 
  12  17   3    13975.01    14389.65   1665.28 o 
  13  17   3     4301.68     4235.34    825.19 o 
  14  17   3     8906.37     9706.74    761.42 o 
  15  17   3     3103.43     3009.22    635.63 o 
  16  17   3     7233.40     7096.35    980.23 o 
 -15  18   3     3111.57     3082.87    602.29 o 
 -14  18   3     2238.83     2333.23    630.61 o 
 -13  18   3     2609.85     2339.89    463.50 o 
 -12  18   3     1438.56     1746.14    298.35 o 
 -11  18   3     6304.68     6590.87    819.26 o 
 -10  18   3    18428.91    17603.03    830.24 o 
  -9  18   3    13216.01    12645.64    601.36 o 
  -8  18   3    12560.73    12476.26    511.47 o 
  -7  18   3      852.27      944.65     89.00 o 
  -6  18   3    19822.55    18606.23    414.32 o 
  -5  18   3      180.54      194.28     47.10 o 
  -4  18   3    20561.82    20516.51    490.53 o 
  -3  18   3     4474.59     4460.03    192.42 o 
  -2  18   3    14084.26    13942.07    438.07 o 
  -1  18   3     9057.34     9608.25    279.17 o 
   0  18   3    13597.00    12178.87    427.26 o 
   1  18   3    30720.14    31555.54    864.81 o 
   2  18   3     1717.74     2197.05    179.84 o 
   3  18   3    14843.29    15189.25    532.72 o 
   4  18   3      561.77      762.95     84.17 o 
   5  18   3     2600.86     2732.99    225.03 o 
   6  18   3    17017.43    17603.00    445.50 o 
   7  18   3    10683.10    11209.74    524.95 o 
   8  18   3    13185.15    12736.36    565.85 o 
   9  18   3     1212.82     1096.04    177.18 o 
  10  18   3     8180.15     7564.37    444.79 o 
  11  18   3     1773.35     1230.57    222.74 o 
  12  18   3     3427.93     2959.51    905.39 o 
  13  18   3     3655.93     3407.62    651.74 o 
  14  18   3      262.22      419.93    124.73 o 
  15  18   3     2255.76     1335.33    509.61 o 
 -15  19   3     6973.05     8116.92   1015.25 o 
 -14  19   3      484.41      445.59    206.21 o 
 -13  19   3     4086.83     4158.98    509.11 o 
 -12  19   3     2432.17     2714.30    407.08 o 
 -11  19   3     1031.76     1204.88    242.03 o 
 -10  19   3     2731.06     2794.11    335.25 o 
  -9  19   3        1.92      133.90     52.75 o 
  -8  19   3     9349.57     9574.17    394.10 o 
  -7  19   3     2389.46     2552.83    246.01 o 
  -6  19   3    29800.45    28136.71    507.45 o 
  -5  19   3     1078.60      923.92    102.35 o 
  -4  19   3    42968.44    42705.84    930.00 o 
  -3  19   3     5028.45     5373.56    226.32 o 
  -2  19   3    40774.16    38072.39    546.26 o 
  -1  19   3     5243.08     5589.83    243.42 o 
   0  19   3    73632.98    73818.91   1338.45 o 
   1  19   3     2262.93     2105.24    178.10 o 
   2  19   3    38430.16    38148.56   1079.08 o 
   3  19   3      445.05      577.14    188.23 o 
   4  19   3    33538.11    34698.53    670.09 o 
   5  19   3       17.88      166.66     72.31 o 
   6  19   3     6310.85     6393.65    396.23 o 
   7  19   3      885.93      993.69    121.94 o 
   8  19   3    25585.82    25474.19   1034.41 o 
   9  19   3     1310.10     1123.21    203.28 o 
  10  19   3     3710.12     3079.70    592.99 o 
  11  19   3      487.77      271.43    165.02 o 
  12  19   3      998.50     1215.91    428.05 o 
  13  19   3     6364.44     7104.69    577.46 o 
  14  19   3      616.74      450.86    256.40 o 
  15  19   3     4648.74     3530.93    901.47 o 
 -15  20   3     3600.55     3784.58    544.22 o 
 -14  20   3     2468.77     2515.84    527.64 o 
 -13  20   3     5711.62     5471.29    470.95 o 
 -12  20   3     4430.35     5020.76    435.87 o 
 -11  20   3     7490.70     7610.18    640.75 o 
 -10  20   3     9689.49     9715.84    671.13 o 
  -9  20   3    19588.57    19415.46    645.67 o 
  -8  20   3     9144.79     8445.46    359.77 o 
  -7  20   3    11875.08    11518.47    455.11 o 
  -6  20   3    13911.40    13990.16    450.70 o 
  -5  20   3    11537.73    11479.31    472.53 o 
  -4  20   3     2242.90     2417.68    189.41 o 
  -3  20   3     4294.01     4366.79    232.36 o 
  -2  20   3     7127.36     7200.76    436.10 o 
  -1  20   3      916.85      850.52     88.54 o 
   0  20   3     1209.61     1455.53    168.92 o 
   1  20   3     1065.24     1029.37    102.39 o 
   2  20   3      125.35      160.70     74.32 o 
   3  20   3     7209.85     7033.25    382.87 o 
   4  20   3     2449.39     2128.95    218.76 o 
   5  20   3     7560.61     7767.27    522.31 o 
   6  20   3    16213.56    16379.31    516.94 o 
   7  20   3     1979.01     2011.70    251.89 o 
   8  20   3    15849.58    15555.43    565.25 o 
   9  20   3     4233.46     3361.95    426.63 o 
  10  20   3    21977.25    20008.20    663.87 o 
  11  20   3     1738.40     1303.76    262.87 o 
  12  20   3     3679.40     2965.00   1014.55 o 
  13  20   3     2267.06     1782.33    457.25 o 
  14  20   3     4226.60     3276.29    659.70 o 
  15  20   3      356.40      232.04    160.26 o 
 -14  21   3       16.45       22.45     94.75 o 
 -13  21   3      512.83      489.30    166.81 o 
 -12  21   3      778.86      907.82    177.47 o 
 -11  21   3      121.55      238.54     86.17 o 
 -10  21   3     8336.53     8426.84    731.50 o 
  -9  21   3     2908.76     2317.77    262.32 o 
  -8  21   3     5093.49     4742.31    422.76 o 
  -7  21   3      922.10      946.50    153.99 o 
  -6  21   3     6822.45     6521.84    407.88 o 
  -5  21   3     1404.45     1554.27    201.41 o 
  -4  21   3     1959.87     1933.16    184.02 o 
  -3  21   3     1622.96     1888.88    181.77 o 
  -2  21   3      452.98      487.50     78.83 o 
  -1  21   3     5490.57     4943.31    379.05 o 
   0  21   3     4296.84     4427.22    501.24 o 
   1  21   3     6375.38     6339.77    431.09 o 
   2  21   3     9619.06     9102.60    465.03 o 
   3  21   3     1935.49     1643.91    167.97 o 
   4  21   3      900.44      830.44     95.17 o 
   5  21   3     1474.88     1304.01    170.19 o 
   6  21   3     8152.77     8634.16    527.59 o 
   7  21   3     2703.54     2281.37    311.34 o 
   8  21   3      332.61      305.86     98.68 o 
   9  21   3     4871.00     3474.90    540.65 o 
  10  21   3       37.66      106.16     93.42 o 
  11  21   3     1158.72      446.23    293.93 o 
  12  21   3      317.08      213.82     98.56 o 
  13  21   3      735.95      822.89    269.19 o 
  14  21   3     1118.48      949.02    477.78 o 
 -14  22   3     4226.12     4293.15    690.35 o 
 -13  22   3     1961.01     2241.20    453.25 o 
 -12  22   3     2376.69     2421.31    337.56 o 
 -11  22   3     3641.99     4198.20    455.76 o 
 -10  22   3     2630.86     3083.51    466.99 o 
  -9  22   3     2485.65     2687.97    370.50 o 
  -8  22   3       20.60       74.51     60.72 o 
  -7  22   3     5928.79     5797.36    456.94 o 
  -6  22   3     1131.97     1170.88    163.83 o 
  -5  22   3    18638.85    19022.45    505.36 o 
  -4  22   3     3797.58     3858.90    323.75 o 
  -3  22   3     9724.78     9883.27    473.03 o 
  -2  22   3      688.13      716.06    100.96 o 
  -1  22   3    37658.58    38542.55    984.65 o 
   0  22   3      552.43      758.05    121.82 o 
   1  22   3    26326.71    25742.96    666.54 o 
   2  22   3     4158.76     4277.68    348.07 o 
   3  22   3    26241.02    25926.44    517.67 o 
   4  22   3     3444.26     3328.78    342.34 o 
   5  22   3    12705.85    13204.51    561.74 o 
   6  22   3    11830.19    10742.44    459.44 o 
   7  22   3     9433.30     8234.02    597.47 o 
   8  22   3     5933.81     5831.08    576.20 o 
   9  22   3    13600.96    12805.63   1245.13 o 
  10  22   3     5588.02     4614.07    699.96 o 
  11  22   3     2182.39     1596.76    532.34 o 
  12  22   3     7782.75     8331.05    679.09 o 
  13  22   3     2879.14     2219.45    680.57 o 
  14  22   3     4877.17     4622.34    917.25 o 
 -13  23   3     1114.16     1158.43    305.19 o 
 -12  23   3     3591.85     3124.52    341.65 o 
 -11  23   3     1995.24     1823.26    223.53 o 
 -10  23   3     9726.47    10163.18    763.16 o 
  -9  23   3     4390.52     4152.59    516.82 o 
  -8  23   3    22186.10    22803.96    594.56 o 
  -7  23   3     4037.92     4520.13    419.69 o 
  -6  23   3    16099.05    16164.85    568.08 o 
  -5  23   3    11653.42    10325.93    397.93 o 
  -4  23   3    31944.96    31240.76    666.05 o 
  -3  23   3     2327.01     2408.88    239.93 o 
  -2  23   3    17992.78    18451.14    573.91 o 
  -1  23   3    13067.93    12037.13    543.79 o 
   0  23   3    19137.43    19487.69    710.52 o 
   1  23   3     2765.64     2768.71    448.49 o 
   2  23   3     9420.27     9450.37    543.83 o 
   3  23   3     2462.71     2323.76    237.02 o 
   4  23   3    17102.52    17020.38    589.22 o 
   5  23   3     1555.58     1715.02    384.27 o 
   6  23   3     3382.63     3518.41    456.08 o 
   7  23   3     5327.05     4743.35    544.88 o 
   8  23   3     1056.29     1149.41    196.38 o 
   9  23   3     8584.38     7685.91    577.36 o 
  10  23   3      525.88      389.86    108.15 o 
  11  23   3     8029.60     6957.91    716.06 o 
  12  23   3       75.87       15.26     86.95 o 
  13  23   3     4261.94     3480.06    833.68 o 
 -13  24   3      445.29     1306.18    350.24 o 
 -12  24   3     1283.49     1188.42    241.74 o 
 -11  24   3      756.09      873.15    252.72 o 
 -10  24   3     1033.00      922.33    212.15 o 
  -9  24   3      361.57      369.77    130.38 o 
  -8  24   3       79.53       85.64     70.20 o 
  -7  24   3     1894.93     1686.98    216.00 o 
  -6  24   3      273.44      267.40     60.77 o 
  -5  24   3      834.41     1179.07    202.27 o 
  -4  24   3      553.54      575.45    112.96 o 
  -3  24   3     1583.32     1197.11    176.42 o 
  -2  24   3     1003.25      870.50    192.62 o 
  -1  24   3     2787.07     3047.37    305.12 o 
   0  24   3     2019.91     1389.57    206.24 o 
   1  24   3       20.25      101.03     77.38 o 
   2  24   3      374.10      250.19    137.58 o 
   3  24   3     1717.80     1628.55    253.46 o 
   4  24   3      165.42      164.76     73.88 o 
   5  24   3        0.94      113.28     69.17 o 
   6  24   3       39.90      207.85     68.12 o 
   7  24   3      451.47      504.26    134.47 o 
   8  24   3     2227.57     1926.98    338.56 o 
   9  24   3      623.10      617.86    215.35 o 
  10  24   3       49.78      379.40    206.76 o 
  11  24   3      270.05      147.69    161.35 o 
  12  24   3      150.64      389.00    187.08 o 
  13  24   3     1143.59      636.58    305.66 o 
 -12  25   3     3005.34     2403.26    384.34 o 
 -11  25   3     6924.32     7192.03    865.70 o 
 -10  25   3     4399.67     4720.01    480.46 o 
  -9  25   3     7405.07     6766.25    927.96 o 
  -8  25   3     2219.24     1899.77    265.69 o 
  -7  25   3     2095.57     1752.82    309.44 o 
  -6  25   3     7168.94     6769.37    570.23 o 
  -5  25   3     3362.24     3207.04    397.20 o 
  -4  25   3     5190.29     5076.09    523.22 o 
  -3  25   3       18.91      197.87     58.26 o 
  -2  25   3     9585.08     9610.77    442.62 o 
  -1  25   3     2825.87     2456.17    293.98 o 
   0  25   3    11350.03    11315.36    493.91 o 
   1  25   3     1958.32     1910.99    405.40 o 
   2  25   3    15347.01    16318.34    812.10 o 
   3  25   3    13167.55    13408.50    741.04 o 
   4  25   3    14831.78    14782.81    820.74 o 
   5  25   3     8994.37     8688.74    572.53 o 
   6  25   3    13179.73    13713.87    748.71 o 
   7  25   3    17045.12    17153.16   1478.32 o 
   8  25   3    12891.20    12030.21   1241.90 o 
   9  25   3    10607.90    10801.69   1255.34 o 
  10  25   3     9154.42    10624.65    372.74 o 
  11  25   3     7987.56     7033.69   1137.32 o 
  12  25   3     5338.76     5142.10    669.79 o 
 -12  26   3      585.13      639.29    186.17 o 
 -11  26   3     4146.25     4085.96    612.77 o 
 -10  26   3       27.23      146.70     72.24 o 
  -9  26   3    13453.01    13004.34    304.72 o 
  -8  26   3        3.08      224.66    138.42 o 
  -7  26   3    20322.48    19957.97    718.18 o 
  -6  26   3        8.55       58.44     83.66 o 
  -5  26   3    32304.22    34210.51   1048.43 o 
  -4  26   3       20.54       -2.64     68.61 o 
  -3  26   3    23852.95    23810.04    735.05 o 
  -2  26   3       59.24       70.80     85.79 o 
  -1  26   3    23677.77    25205.20    720.61 o 
   0  26   3      745.52      855.00    140.82 o 
   1  26   3    12737.94    12483.85    691.15 o 
   2  26   3      559.22      729.87    152.54 o 
   3  26   3    10302.59     9820.75    706.03 o 
   4  26   3      112.24      130.71    106.77 o 
   5  26   3     2651.77     2870.04    536.20 o 
   6  26   3       40.39      123.91    101.15 o 
   7  26   3      490.56      356.25    194.04 o 
   8  26   3      511.14      289.23    234.15 o 
   9  26   3     1352.55     1256.56    473.29 o 
  10  26   3     3040.54     2681.70    499.91 o 
  11  26   3       83.08      597.56    286.08 o 
  12  26   3     4408.17     3570.95    847.13 o 
 -11  27   3     2254.63     2211.89    206.10 o 
 -10  27   3      210.74      261.24    107.34 o 
  -9  27   3      978.49      731.02    153.27 o 
  -8  27   3     1554.08     1574.48    227.09 o 
  -7  27   3     1249.17     1313.13    221.21 o 
  -6  27   3     5779.18     6442.07    807.75 o 
  -5  27   3      103.39      160.48     61.21 o 
  -4  27   3     2371.37     1848.65    288.82 o 
  -3  27   3      186.13      217.33     72.61 o 
  -2  27   3     8602.55     8289.17    564.40 o 
  -1  27   3      188.24      351.03     93.61 o 
   0  27   3     3459.85     3547.03    571.00 o 
   1  27   3     3687.04     3387.38    432.17 o 
   2  27   3     4898.25     4381.29    960.39 o 
   3  27   3     1272.12     1383.86    331.67 o 
   4  27   3      529.39      331.04    119.99 o 
   5  27   3     7635.55     7655.36    747.60 o 
   6  27   3      110.98      102.74    122.64 o 
   7  27   3     1378.63     1919.76    471.48 o 
   8  27   3      121.30      103.09    117.82 o 
   9  27   3     1940.12     2102.52    619.86 o 
  10  27   3      672.92      192.56    137.02 o 
  11  27   3      848.81      388.35    114.87 o 
 -10  28   3    12199.30    12566.40   1021.75 o 
  -9  28   3     1539.63     1290.59    222.08 o 
  -8  28   3     8532.92     8316.75    562.33 o 
  -7  28   3     3620.76     4137.09    423.00 o 
  -6  28   3     1158.61     1227.14    180.14 o 
  -5  28   3      755.28      449.58    191.55 o 
  -4  28   3       44.39      111.65     47.92 o 
  -3  28   3      121.78      233.47    127.59 o 
  -2  28   3     4347.52     4199.73    646.12 o 
  -1  28   3     1022.18     1451.24    242.42 o 
   0  28   3     6223.00     6274.00    618.88 o 
   1  28   3     1030.99      983.73    238.16 o 
   2  28   3    11507.49     9967.66    825.43 o 
   3  28   3     8897.81    10874.51    988.85 o 
   4  28   3    12124.68    13879.40   1242.23 o 
   5  28   3    11866.95    12076.22    873.66 o 
   6  28   3     8455.56     7421.44    715.85 o 
   7  28   3    12601.67    13729.48    367.25 o 
   8  28   3    13735.83    15286.89   3792.83 o 
   9  28   3    15600.73    16306.74    797.81 o 
  10  28   3     3622.01     2556.77    409.76 o 
 -10  29   3     4403.12     4255.67    569.47 o 
  -9  29   3     1617.95     1649.21    264.66 o 
  -8  29   3    10455.06    10561.62    626.49 o 
  -7  29   3      312.94      174.53     77.35 o 
  -6  29   3    22754.50    22349.20    565.39 o 
  -5  29   3      195.33      182.82    157.65 o 
  -4  29   3    22679.01    24061.12   1162.35 o 
  -3  29   3      722.60      830.38    174.75 o 
  -2  29   3    38924.31    39034.36   1398.87 o 
  -1  29   3      474.93      419.83    160.96 o 
   0  29   3    22105.64    22168.62    987.05 o 
   1  29   3     2214.25     2005.82    365.96 o 
   2  29   3    17346.91    17369.94   1537.10 o 
   3  29   3     1829.96     2212.99    620.71 o 
   4  29   3     4676.02     4402.58    878.80 o 
   5  29   3      730.01      566.10    255.19 o 
   6  29   3     1056.12     1332.89    359.42 o 
   7  29   3      103.67       -2.84    125.02 o 
   8  29   3       57.74       75.52     92.12 o 
   9  29   3       10.98      439.47    239.45 o 
  10  29   3      249.76      614.39    264.75 o 
  -9  30   3      224.06     -103.84    165.28 o 
  -8  30   3     3180.44     2475.16    701.84 o 
  -7  30   3     5202.21     4219.73    597.01 o 
  -6  30   3     2115.05     2087.78    350.26 o 
  -5  30   3     8418.25     8559.14    728.42 o 
  -4  30   3       34.91      166.35    118.16 o 
  -3  30   3     6737.21     6807.00    799.53 o 
  -2  30   3       48.61      205.28    104.49 o 
  -1  30   3    10760.29    10365.52    918.29 o 
   0  30   3     2317.65     2678.90    816.53 o 
   1  30   3     7463.01     8281.05    804.87 o 
   2  30   3     6190.44     6943.42    659.10 o 
   3  30   3     1261.29     1148.62    379.54 o 
   4  30   3    11361.03    11146.70    344.71 o 
   5  30   3       54.66      103.33    125.42 o 
   6  30   3     9396.64     9190.37    871.85 o 
   7  30   3      268.92      311.97    139.06 o 
   8  30   3     4418.49     4473.78    709.21 o 
   9  30   3      542.30      253.38    127.23 o 
  -8  31   3      118.68       97.14    118.57 o 
  -7  31   3     6413.73     5159.24    903.69 o 
  -6  31   3        0.03      329.18    125.47 o 
  -5  31   3     3061.80     2914.49    352.83 o 
  -4  31   3     1090.34     1251.37    224.26 o 
  -3  31   3      125.49      354.29    140.73 o 
  -2  31   3       19.30      218.04    108.84 o 
  -1  31   3     2643.85     2066.83    562.43 o 
   0  31   3       94.69      428.85    208.82 o 
   1  31   3     5018.84     6034.98   1010.82 o 
   2  31   3     4261.88     4162.13    723.95 o 
   3  31   3    17939.16    18883.28    808.12 o 
   4  31   3    10513.72    11822.88    356.16 o 
   5  31   3     8880.45     8422.31   1172.21 o 
   6  31   3    12811.46    13375.99    648.06 o 
   7  31   3    16719.71    17102.30   1118.53 o 
   8  31   3    12044.34    13303.65   1483.86 o 
  -7  32   3    13408.90    13435.93    817.32 o 
  -6  32   3      676.37      580.83    167.32 o 
  -5  32   3    18550.28    19209.63    652.06 o 
  -4  32   3      202.04      548.41    167.89 o 
  -3  32   3    26273.57    27871.77   1664.20 o 
  -2  32   3       25.25       95.80     89.22 o 
  -1  32   3    29843.97    32965.85   1457.87 o 
   0  32   3     1554.66     1752.72    408.69 o 
   1  32   3    22226.38    23808.40   1644.47 o 
   2  32   3     2300.18     1949.24    549.64 o 
   3  32   3     9258.25     9343.58   1377.48 o 
   4  32   3     2593.95     2988.38    487.29 o 
   5  32   3     1171.01     1905.18    511.26 o 
   6  32   3     2643.27     3607.00    769.64 o 
   7  32   3       24.39      475.29    226.36 o 
  -5  33   3       38.49       94.63     87.87 o 
  -4  33   3     9948.57     9667.17    579.83 o 
  -3  33   3      649.03      865.75    306.01 o 
  -2  33   3    10209.38    10112.23   1464.96 o 
  -1  33   3     2605.00     3448.58    505.02 o 
   0  33   3    15674.47    16480.97    807.02 o 
   1  33   3     5971.22     6653.78   1088.44 o 
   2  33   3     2699.33     2709.54    366.65 o 
   3  33   3     9912.86     9493.13    669.66 o 
   4  33   3      496.10      651.44    327.13 o 
   5  33   3     7264.13     8983.46   1463.40 o 
  -3  34   3      914.79     1241.21    379.58 o 
  -2  34   3     1280.31     1252.87    233.20 o 
  -1  34   3        7.35      337.48    155.55 o 
   0  34   3     3053.44     2877.44    743.58 o 
   1  34   3        4.53      115.23    125.74 o 
   2  34   3    12069.31    10979.78   1277.11 o 
   3  34   3     2950.66     2785.50    380.77 o 
 -18   0   4    20319.20    20858.28   2067.77 o 
 -17   0   4     3798.66     4102.07    785.12 o 
 -16   0   4    35807.26    40705.45   2110.09 o 
 -15   0   4    12085.64    12028.45   1546.83 o 
 -14   0   4    41618.56    44177.17   1631.08 o 
 -13   0   4    14416.43    15876.65    964.99 o 
 -12   0   4    25989.31    28112.48    925.28 o 
 -11   0   4    34913.02    36985.98   1194.64 o 
 -10   0   4     9834.21     9315.93    501.76 o 
  -9   0   4     3774.57     4480.81    825.96 o 
  -8   0   4     6428.53     6563.13    380.81 o 
  -7   0   4     2809.88     3105.43    234.76 o 
  -6   0   4    10614.49    10525.11    467.43 o 
  -5   0   4     5633.46     5547.29    304.23 o 
  -4   0   4   125660.86   114650.19   4290.08 o 
  -3   0   4    78644.03    80923.45   1048.52 o 
  -2   0   4    86517.04    94530.23    943.83 o 
  -1   0   4   146487.19   139945.19   1930.50 o 
   0   0   4    46682.61    47187.45    862.78 o 
   1   0   4   235309.59   237773.95   3247.96 o 
   2   0   4     6099.94     7485.62    419.49 o 
   3   0   4   331520.78   321388.47   4373.54 o 
   4   0   4    14090.40    10625.87    769.89 o 
   5   0   4   349741.69   358146.84  97311.70 o 
   6   0   4    15650.81    13658.33    529.77 o 
   7   0   4   164351.41   160294.69   5791.22 o 
   8   0   4    48737.13    51538.39   2382.91 o 
   9   0   4    60785.37    62090.76   1580.86 o 
  10   0   4     6937.37     7630.53    416.26 o 
  11   0   4    31667.51    30624.02   1366.97 o 
  12   0   4    33486.75    33927.71   1440.08 o 
  13   0   4     7774.67     7021.79    825.02 o 
  14   0   4     1447.66     1290.84    407.52 o 
  15   0   4        1.02      203.93    129.82 o 
  16   0   4     1225.49      855.46    324.93 o 
  17   0   4      252.58      303.29    170.59 o 
  18   0   4     4038.29     4544.57    604.12 o 
 -18   1   4      877.65      967.19    375.44 o 
 -17   1   4      877.58      898.71    232.25 o 
 -16   1   4     3501.77     3396.43   1017.19 o 
 -15   1   4     1391.57     1725.95    321.78 o 
 -14   1   4    17689.86    16015.58    623.66 o 
 -13   1   4      588.43      712.62    131.00 o 
 -12   1   4    40720.07    41691.16    892.10 o 
 -11   1   4     6098.03     6688.20    402.81 o 
 -10   1   4    24797.28    25877.75    618.19 o 
  -9   1   4    29771.17    28613.44    617.36 o 
  -8   1   4    38201.93    41464.72    606.26 o 
  -7   1   4    95783.29    94917.01   1277.81 o 
  -6   1   4    28904.08    28907.87    566.20 o 
  -5   1   4   179809.14   184406.83   2007.17 o 
  -4   1   4    15049.42    13543.95    328.68 o 
  -3   1   4   153111.27   158687.61   1668.49 o 
  -2   1   4     5635.01     7579.80    201.51 o 
  -1   1   4    94454.74    95171.78    817.14 o 
   0   1   4    16193.06    15581.78    376.51 o 
   1   1   4    39942.47    39982.04    607.99 o 
   2   1   4    43075.99    45637.74    856.74 o 
   3   1   4     8872.16     7933.73    416.14 o 
   4   1   4   107388.88   114330.90   2165.19 o 
   5   1   4     1947.89     1899.64    258.91 o 
   6   1   4    33550.60    33262.69   1229.88 o 
   7   1   4    30333.26    28520.07    606.19 o 
   8   1   4     1827.14     1887.56    223.80 o 
   9   1   4    44687.16    42094.75    648.02 o 
  10   1   4      992.43     1123.39    132.02 o 
  11   1   4    62688.89    62009.14   1923.98 o 
  12   1   4     1780.07     2132.36    361.89 o 
  13   1   4    44394.62    44932.71   1410.63 o 
  14   1   4    15956.23    15561.62    940.07 o 
  15   1   4    23814.03    25000.85   1096.51 o 
  16   1   4    14270.29    14401.39    317.16 o 
  17   1   4     2541.02     2435.62    510.84 o 
  18   1   4    11786.85    13252.69    635.49 o 
 -18   2   4      559.94      859.61    248.71 o 
 -17   2   4      777.57      710.47    192.45 o 
 -16   2   4       86.58      329.03    470.54 o 
 -15   2   4    10416.61    10876.03    678.54 o 
 -14   2   4      289.89      340.05     71.49 o 
 -13   2   4    38510.07    38452.57    804.44 o 
 -12   2   4     4485.52     4249.14    353.77 o 
 -11   2   4    48910.37    51288.82   1277.24 o 
 -10   2   4    32904.05    34539.46    655.10 o 
  -9   2   4    55222.64    52140.33    556.35 o 
  -8   2   4    62554.40    66297.23    764.69 o 
  -7   2   4    72242.79    71352.46    686.55 o 
  -6   2   4   133533.58   140760.17   1356.08 o 
  -5   2   4    60274.45    62470.85    697.36 o 
  -4   2   4   204419.14   212209.44   3282.86 o 
  -3   2   4      900.17     1383.59    147.77 o 
  -2   2   4   105639.97   110589.53   1860.68 o 
  -1   2   4    15301.58    17279.08    409.33 o 
   0   2   4     7817.81     7234.40    359.43 o 
   1   2   4    53690.27    59170.50    543.85 o 
   2   2   4    21551.03    24043.98    568.11 o 
   3   2   4   108266.21   114506.59   2550.12 o 
   4   2   4     3056.85     3114.49    413.09 o 
   5   2   4    71168.30    74090.62   1191.66 o 
   6   2   4    13870.43    13056.94    522.13 o 
   7   2   4     3598.81     4194.22    356.37 o 
   8   2   4    32671.14    31580.01   1015.33 o 
   9   2   4     1602.45     1437.74    180.87 o 
  10   2   4    43109.36    40722.48    790.40 o 
  11   2   4     9802.20     8783.13    796.89 o 
  12   2   4    40549.12    40602.38   1709.64 o 
  13   2   4    11502.87    12072.76    683.41 o 
  14   2   4    37244.59    39019.64   1449.15 o 
  15   2   4    16095.37    17054.38   1099.00 o 
  16   2   4     7387.65     7539.04    503.71 o 
  17   2   4    11481.34    13084.01    858.87 o 
  18   2   4     1929.52     1514.19    318.85 o 
 -18   3   4       36.90      278.27    147.59 o 
 -17   3   4    22122.86    23038.24   1491.21 o 
 -16   3   4     4320.02     4437.45    544.86 o 
 -15   3   4    28367.02    31650.44   1466.16 o 
 -14   3   4     8516.16     8285.66    719.73 o 
 -13   3   4    29836.94    31299.79    872.68 o 
 -12   3   4    21263.92    21777.94    809.91 o 
 -11   3   4     6688.26     7611.60    735.68 o 
 -10   3   4    24317.84    25259.03    628.22 o 
  -9   3   4      300.02      287.18     80.57 o 
  -8   3   4     2547.30     3659.77    229.02 o 
  -7   3   4      867.25     1284.00    118.98 o 
  -6   3   4      228.99      261.23     85.75 o 
  -5   3   4    37203.18    42636.78    645.79 o 
  -4   3   4    14615.47    12819.69    365.64 o 
  -3   3   4    65688.83    65905.00    853.62 o 
  -2   3   4    66628.86    65046.69    843.60 o 
  -1   3   4     8574.65     8911.67    276.39 o 
   0   3   4   351475.63   354445.75   3667.42 o 
   1   3   4     3621.69     3874.02    259.01 o 
   2   3   4   234357.78   233654.58   2272.98 o 
   3   3   4      160.57      374.73    130.77 o 
   4   3   4   286195.47   298894.78  81213.38 o 
   5   3   4     2870.29     3322.80    352.80 o 
   6   3   4   231404.66   228581.11   3121.39 o 
   7   3   4    26554.09    29017.22    624.99 o 
   8   3   4    94727.96    96732.71   1778.42 o 
   9   3   4    13076.15    13621.50    557.96 o 
  10   3   4    43142.48    40461.81    772.89 o 
  11   3   4    15111.29    15621.82    857.58 o 
  12   3   4     7965.09     8367.80    734.59 o 
  13   3   4    13703.06    13502.84   1089.20 o 
  14   3   4     1223.14     1253.25    364.57 o 
  15   3   4       32.31      209.78     97.42 o 
  16   3   4       39.41       80.66     92.76 o 
  17   3   4      334.89      436.67    266.02 o 
 -18   4   4      791.80      528.01    263.80 o 
 -17   4   4     2208.38     2886.87    337.21 o 
 -16   4   4      798.52     1037.72    412.86 o 
 -15   4   4     3162.40     2853.58    542.59 o 
 -14   4   4      493.16      318.33    135.91 o 
 -13   4   4    30298.37    31042.96   1178.26 o 
 -12   4   4      699.27      443.74    114.74 o 
 -11   4   4    10513.42     9722.79    568.19 o 
 -10   4   4    10722.46    10691.44    498.84 o 
  -9   4   4    21058.22    21384.46    567.97 o 
  -8   4   4    24964.98    25848.11    599.96 o 
  -7   4   4    24987.59    26610.76    512.11 o 
  -6   4   4   105604.96   110183.32   1173.01 o 
  -5   4   4    10633.11     9873.78    474.28 o 
  -4   4   4   126981.59   136814.83   1733.77 o 
  -3   4   4     6917.30     6391.72    402.91 o 
  -2   4   4   175525.81   179791.09   1521.35 o 
  -1   4   4    14233.19    15478.54    388.88 o 
   0   4   4    99763.17    94721.05    979.47 o 
   1   4   4     3031.38     4482.80    353.39 o 
   4   4   4     2334.14     2873.08    292.66 o 
   5   4   4    27920.23    28722.26    773.02 o 
   6   4   4    24386.45    23821.30    675.17 o 
   7   4   4    20239.06    20673.50    690.18 o 
   8   4   4    44197.71    44153.79   1146.89 o 
   9   4   4     1629.56     1976.57    332.37 o 
  10   4   4    73021.52    70858.10   1741.48 o 
  11   4   4      125.89        1.23    139.05 o 
  12   4   4    32089.18    31392.29   1335.45 o 
  13   4   4     8053.84     7140.71    819.47 o 
  14   4   4    32034.27    32291.55   2029.31 o 
  15   4   4    15011.69    14601.94   1296.20 o 
  16   4   4     7149.32     7222.09    490.69 o 
  17   4   4    13539.24    13716.92    553.34 o 
 -17   5   4      289.31      596.40    200.55 o 
 -16   5   4     6057.13     6335.37    518.92 o 
 -15   5   4     2074.03     1628.57    370.39 o 
 -14   5   4    18357.73    17431.17   1439.25 o 
 -13   5   4      159.36      303.33    126.80 o 
 -12   5   4    38613.71    39020.75    969.69 o 
 -11   5   4     4343.28     3751.14    378.01 o 
 -10   5   4    43978.97    46385.46   1007.90 o 
  -9   5   4    40088.95    40138.80    663.31 o 
  -8   5   4    28423.07    28293.36    594.14 o 
  -7   5   4    97289.03    98678.35   1175.89 o 
  -6   5   4    38072.40    37232.76    670.70 o 
  -5   5   4   152498.89   158411.91   2502.26 o 
  -4   5   4     4278.98     4561.94    230.93 o 
  -3   5   4   172205.16   173790.36   2197.85 o 
  -2   5   4     5002.43     5751.21    345.65 o 
  -1   5   4    37991.13    42093.81    779.85 o 
   0   5   4    15572.90    19704.25    594.71 o 
   1   5   4    40409.98    41986.55    783.39 o 
   2   5   4    31415.32    34283.64   1376.82 o 
   3   5   4      251.95      262.20    112.31 o 
   4   5   4    50829.29    54284.86   1009.90 o 
   5   5   4     5327.67     4341.98    320.59 o 
   6   5   4    17390.63    20300.17   1053.47 o 
   7   5   4    24666.22    25474.58    553.20 o 
   8   5   4      272.58      244.21     64.86 o 
   9   5   4    30174.13    32408.66   1041.57 o 
  10   5   4      767.33      562.08    109.24 o 
  11   5   4    22400.87    22656.97   1402.95 o 
  12   5   4     3605.19     4449.70   1921.93 o 
  13   5   4    26258.87    25409.98   1309.28 o 
  14   5   4     5666.54     6161.21   1189.93 o 
  15   5   4     5262.67     5805.91   1488.88 o 
  16   5   4    12498.75    12789.93    467.72 o 
  17   5   4     3179.96     2740.76    391.75 o 
 -17   6   4      172.95      498.42    192.36 o 
 -16   6   4    24583.50    29271.06   1662.11 o 
 -15   6   4     1853.65     1490.76    250.29 o 
 -14   6   4    19864.36    21245.60   1695.97 o 
 -13   6   4     1371.26     1297.69    221.18 o 
 -12   6   4    18837.37    19324.95   1489.94 o 
 -11   6   4    18644.74    19246.54    638.81 o 
 -10   6   4     6613.03     7383.69    473.38 o 
  -9   6   4     5934.17     6914.55    438.39 o 
  -8   6   4       44.65      188.07     68.92 o 
  -7   6   4     1037.07     1601.93    236.98 o 
  -6   6   4     1484.25     1875.83    161.42 o 
  -5   6   4     1210.36     1464.53    148.45 o 
  -4   6   4     9013.84    10467.59    436.27 o 
  -3   6   4    28647.78    29540.99    464.59 o 
  -2   6   4    11853.95    15241.17    531.56 o 
  -1   6   4    69547.18    62072.26    997.62 o 
   0   6   4    27100.58    29613.45    563.89 o 
   1   6   4   264733.47   269395.41   4163.37 o 
   2   6   4      459.19      976.06    255.65 o 
   3   6   4   227833.81   230842.91   3581.48 o 
   4   6   4      615.60      761.89    195.46 o 
   5   6   4   204101.77   209361.64   2856.68 o 
   6   6   4     7750.93     7532.18    369.89 o 
   7   6   4   130174.92   129861.69   1760.87 o 
   8   6   4     7855.07     7160.66    539.82 o 
   9   6   4    49822.70    46787.50    880.95 o 
  10   6   4     8617.32     8276.65    500.39 o 
  11   6   4    25919.26    26205.20   1025.51 o 
  12   6   4    15837.21    14836.43   1335.71 o 
  13   6   4     1520.64     2144.58    555.11 o 
  14   6   4      836.64      928.16    261.69 o 
  15   6   4      323.74      740.51    352.13 o 
  16   6   4       27.43       72.85     80.35 o 
  17   6   4       16.02       66.45     86.95 o 
 -17   7   4        2.84      403.76    165.60 o 
 -16   7   4      243.15      359.02    149.78 o 
 -15   7   4       28.20      113.02     63.23 o 
 -14   7   4     6047.64     5464.75    998.43 o 
 -13   7   4     3273.64     2773.79    438.64 o 
 -12   7   4     9154.98     9107.12    476.56 o 
 -11   7   4     6798.15     6413.08    485.46 o 
 -10   7   4    22582.68    22965.33    671.83 o 
  -9   7   4    18099.63    16645.50    507.77 o 
  -8   7   4    27662.97    28241.22    594.59 o 
  -7   7   4    35872.62    37295.20    772.18 o 
  -6   7   4     9908.56     9651.71    378.35 o 
  -5   7   4    46139.23    47055.71    833.51 o 
  -4   7   4       81.47      245.39     49.93 o 
  -3   7   4    58214.09    58084.89   1324.66 o 
  -2   7   4    13883.91    16195.40    569.82 o 
  -1   7   4   111249.65   109064.60   1741.51 o 
   0   7   4      264.08     1341.45    221.88 o 
   1   7   4    12327.26    12642.22    454.05 o 
   2   7   4    41179.45    41208.33    779.23 o 
   3   7   4    19815.06    18411.83    670.09 o 
   4   7   4     7457.86     8709.41    465.30 o 
   5   7   4     3484.79     3640.62    308.43 o 
   6   7   4     6250.84     6379.00    348.01 o 
   7   7   4     4899.61     4910.49    282.88 o 
   8   7   4      254.22      349.79    116.22 o 
   9   7   4    29701.77    28476.93    835.04 o 
  10   7   4     2525.67     2176.77    234.85 o 
  11   7   4    21057.00    20685.65   1361.93 o 
  12   7   4     8181.06     7752.58    719.30 o 
  13   7   4    10622.76    10088.68   1131.65 o 
  14   7   4    10680.42    12494.45   1449.34 o 
  15   7   4    16378.38    17132.31   1191.97 o 
  16   7   4    10894.31     9441.90    746.93 o 
  17   7   4     1489.20      730.18    246.49 o 
 -17   8   4      363.75      337.94    375.27 o 
 -16   8   4       41.46      213.00    119.47 o 
 -15   8   4     5575.52     5208.71    532.11 o 
 -14   8   4       30.81      227.93    122.19 o 
 -13   8   4     3903.78     3835.00    899.98 o 
 -12   8   4     7073.64     6269.32    646.30 o 
 -11   8   4    27608.14    27545.35    617.93 o 
 -10   8   4     5235.08     6008.26    444.15 o 
  -9   8   4    21025.42    20885.85    718.07 o 
  -8   8   4    21008.76    20819.39    545.03 o 
  -7   8   4    37115.91    38502.82    940.88 o 
  -6   8   4    37054.07    36610.35    677.67 o 
  -5   8   4    11873.79    12069.02    270.42 o 
  -4   8   4    79876.82    80537.88   1113.75 o 
  -3   8   4     5321.67     5688.28    274.90 o 
  -2   8   4    51435.86    51267.93   2455.17 o 
  -1   8   4     1549.87     1313.69    240.49 o 
   0   8   4    21945.57    24401.67   1173.06 o 
   1   8   4     1324.91     2385.90    470.04 o 
   2   8   4     4411.56     4873.40    297.22 o 
   3   8   4      298.85      278.34     89.60 o 
   4   8   4      146.00      293.56     77.28 o 
   5   8   4     6390.13     7637.57    452.82 o 
   6   8   4    13563.44    14824.38    491.07 o 
   7   8   4       17.13      174.65     50.19 o 
   8   8   4    24875.28    23616.62    667.79 o 
   9   8   4       25.82      213.29     75.88 o 
  10   8   4    13630.07    13146.71    756.47 o 
  11   8   4     5792.95     5869.05    779.91 o 
  12   8   4    20474.53    20106.72   1437.95 o 
  13   8   4     2181.37     1968.12    562.65 o 
  14   8   4     3630.75     3407.66   1006.46 o 
  15   8   4     6542.07     6386.43   1004.08 o 
  16   8   4     5030.67     4046.98    683.30 o 
  17   8   4     3689.68     3295.82    786.36 o 
 -17   9   4    19392.75    18431.85   1656.51 o 
 -16   9   4      155.28      584.56    326.54 o 
 -15   9   4    11045.03     8788.23   2380.81 o 
 -14   9   4      254.59      423.53    130.26 o 
 -13   9   4    23330.99    22892.05   1194.56 o 
 -12   9   4       56.83      183.03    131.49 o 
 -11   9   4    16079.71    15828.83    748.57 o 
 -10   9   4       17.61      205.92     74.52 o 
  -9   9   4     5734.81     5752.44    303.38 o 
  -8   9   4      739.71      868.66    112.62 o 
  -7   9   4     3676.28     3343.47    304.77 o 
  -6   9   4    19189.04    18777.59    552.43 o 
  -5   9   4      247.16      287.32     53.80 o 
  -4   9   4    19567.64    19515.99    553.16 o 
  -3   9   4     2534.63     2078.76    234.08 o 
  -2   9   4    77896.54    80674.16   1190.90 o 
  -1   9   4     3756.33     4543.64    481.60 o 
   0   9   4   105927.93   110553.08   1745.74 o 
   1   9   4     3488.38     4387.29    650.54 o 
   2   9   4   161363.70   164230.23   2912.89 o 
   3   9   4     3333.02     4448.96    464.51 o 
   4   9   4    86978.25    85722.55   1379.23 o 
   5   9   4    12587.90    12741.27    437.84 o 
   6   9   4    75512.45    74068.26    894.60 o 
   7   9   4     2301.30     2436.64    254.23 o 
   8   9   4    81231.63    82430.65   1154.24 o 
   9   9   4     5074.54     5031.65    474.12 o 
  10   9   4    31587.23    29896.16   1061.72 o 
  11   9   4     2345.98     3904.74    830.19 o 
  12   9   4    12481.24    13742.27    984.49 o 
  13   9   4     1078.53     1241.10    341.08 o 
  14   9   4     1047.86     1289.49    579.21 o 
  15   9   4     1833.14     1403.26    516.38 o 
  16   9   4     2898.14     2388.88    836.37 o 
  17   9   4     2066.35     1365.45    515.72 o 
 -17  10   4      136.80      367.98    470.40 o 
 -16  10   4     1190.97      986.88    270.21 o 
 -15  10   4      322.24      283.63     77.38 o 
 -14  10   4     1677.26     1413.78    435.37 o 
 -13  10   4     4492.95     4754.15    648.94 o 
 -12  10   4     7292.52     7237.37    572.13 o 
 -11  10   4     3504.51     3664.40    328.06 o 
 -10  10   4     6269.72     5838.39    523.62 o 
  -9  10   4    14081.75    15266.75    564.62 o 
  -8  10   4    25083.30    27172.56    665.02 o 
  -7  10   4     9790.57    10526.63    389.69 o 
  -6  10   4    21770.42    22980.42    365.68 o 
  -5  10   4      419.39      673.47     79.55 o 
  -4  10   4    14428.13    14271.19    442.19 o 
  -3  10   4     1117.98     1353.66    142.59 o 
  -2  10   4    31623.73    33468.93   1011.19 o 
  -1  10   4      941.43     1671.34    169.14 o 
   0  10   4    26296.19    29578.76    467.35 o 
   1  10   4       83.98      192.30     79.20 o 
   2  10   4     3726.79     3899.38    454.92 o 
   3  10   4     2983.39     3611.18    346.83 o 
   4  10   4     2278.60     2370.43    352.48 o 
   5  10   4     1533.36     1278.05    182.38 o 
   6  10   4      894.27     1436.72    131.43 o 
   7  10   4     4167.33     3426.55    264.53 o 
   8  10   4     6641.40     7074.75    371.94 o 
   9  10   4      678.89      798.91    133.35 o 
  10  10   4     6423.33     5595.97    452.54 o 
  11  10   4     7160.50     7324.74    985.18 o 
  12  10   4       46.46      176.20    171.52 o 
  13  10   4     4286.80     3810.57   1014.86 o 
  14  10   4      893.35     1146.38    390.08 o 
  15  10   4     5071.25     4373.13   1090.52 o 
  16  10   4     1674.97     1872.08    505.81 o 
  17  10   4     3150.88     2157.60    621.71 o 
 -17  11   4      632.16     1129.24    290.36 o 
 -16  11   4       13.72      454.71    245.22 o 
 -15  11   4     4466.84     5226.40    724.55 o 
 -14  11   4       10.14      103.86    114.28 o 
 -13  11   4     9045.57     8783.03   1348.05 o 
 -12  11   4      135.37      362.43     80.30 o 
 -11  11   4     5591.01     5992.71    480.40 o 
 -10  11   4     8659.60     8506.13    579.12 o 
  -9  11   4     5769.65     5111.81    381.07 o 
  -8  11   4     6204.35     5955.14    414.02 o 
  -7  11   4     7468.19     8581.62    428.26 o 
  -6  11   4     4644.13     5172.28    259.91 o 
  -5  11   4     2296.91     2500.06    169.22 o 
  -4  11   4      263.80      255.70     72.99 o 
  -3  11   4     7757.04     7830.90    623.20 o 
  -2  11   4    10116.57     8075.24    599.78 o 
  -1  11   4     4659.77     4907.64    562.45 o 
   0  11   4      604.72      328.84    123.68 o 
   1  11   4    25297.59    27093.36    613.11 o 
   2  11   4     3246.45     3453.50    323.17 o 
   3  11   4       29.46      221.10     68.90 o 
   4  11   4     7133.00     6437.32    323.16 o 
   5  11   4       97.32      279.40     58.37 o 
   6  11   4     6739.88     6290.30    322.23 o 
   7  11   4     3640.45     4047.07    246.36 o 
   8  11   4      857.08     1016.32     84.43 o 
   9  11   4     2931.64     2836.63    247.11 o 
  10  11   4     4207.54     3458.69    468.80 o 
  11  11   4     2703.98     3239.03   1353.99 o 
  12  11   4     6729.78     7154.31    820.87 o 
  13  11   4     3072.43     2747.12    817.51 o 
  14  11   4     4522.23     5135.37   1083.75 o 
  15  11   4     1189.77     1067.97    484.00 o 
  16  11   4     2021.12     2247.23    759.43 o 
  17  11   4     3564.08     2173.16    777.01 o 
 -17  12   4       32.33      507.26    410.30 o 
 -16  12   4     8236.34     9849.88    935.60 o 
 -15  12   4      452.19      580.71    188.04 o 
 -14  12   4     2660.11     2348.43    640.31 o 
 -13  12   4     1652.89     1535.51    344.75 o 
 -12  12   4    12257.89    12407.11    641.08 o 
 -11  12   4     5181.40     5413.21    638.84 o 
 -10  12   4     5280.51     6391.67    498.85 o 
  -9  12   4      483.93      345.30     73.25 o 
  -8  12   4    14187.90    13466.88    481.17 o 
  -7  12   4    27994.00    29077.33    728.71 o 
  -6  12   4    11917.99    12472.37    369.27 o 
  -5  12   4    26664.74    25512.33    527.48 o 
  -4  12   4    36638.40    34991.46    727.05 o 
  -3  12   4    52041.18    50241.74   1190.37 o 
  -2  12   4    18590.37    17111.46    501.86 o 
  -1  12   4    47535.28    44142.01    974.60 o 
   0  12   4     1878.10     1748.29    226.91 o 
   1  12   4    69282.81    66982.94    948.60 o 
   2  12   4    10068.40    11597.53    594.95 o 
   3  12   4    54361.86    52720.14    712.57 o 
   4  12   4     3218.98     3621.80    244.62 o 
   5  12   4     5006.01     4255.76    400.39 o 
   6  12   4     1387.87     1483.44    167.66 o 
   7  12   4    30834.53    30776.06    743.53 o 
   8  12   4     1944.33     2028.66    153.31 o 
   9  12   4    12022.43    10870.98    501.89 o 
  10  12   4      145.57      324.62     72.41 o 
  11  12   4    14312.94    14780.00   1160.04 o 
  12  12   4     6898.11     7345.38   1530.33 o 
  13  12   4     1338.12     1444.61    414.99 o 
  14  12   4     6857.97     6604.22    763.57 o 
  15  12   4     7537.76     8231.68    661.74 o 
  16  12   4     4863.48     5173.32    941.12 o 
 -16  13   4       86.47      337.54    246.33 o 
 -15  13   4     2086.06     1858.79    623.92 o 
 -14  13   4      368.79      652.99    205.50 o 
 -13  13   4     6096.13     6001.55   1088.88 o 
 -12  13   4      103.03      215.94    130.08 o 
 -11  13   4     6781.97     6207.48    774.54 o 
 -10  13   4       28.62      273.39     73.65 o 
  -9  13   4      655.14      535.31    129.50 o 
  -8  13   4     2797.63     2492.68    229.20 o 
  -7  13   4     8884.49     9154.91    381.64 o 
  -6  13   4       70.66      120.14     82.54 o 
  -5  13   4     2095.64     2190.16    148.57 o 
  -4  13   4     1202.25     1592.72    129.89 o 
  -3  13   4      587.73      498.56     77.94 o 
  -2  13   4     6380.92     5881.62    361.63 o 
  -1  13   4        2.59      138.52     63.66 o 
   0  13   4     8626.74     9410.98    513.85 o 
   1  13   4     2585.94     2429.46    202.35 o 
   2  13   4    32536.56    30588.11    644.84 o 
   3  13   4    12728.31    12590.99    372.13 o 
   4  13   4    22879.80    22280.90    472.95 o 
   5  13   4     2494.23     2445.45    172.53 o 
   6  13   4    39584.37    38504.29    540.75 o 
   7  13   4     4007.08     4071.58    220.93 o 
   8  13   4     5241.98     4822.84    314.53 o 
   9  13   4      359.30      481.50     89.24 o 
  10  13   4     7394.92     6806.23    587.20 o 
  11  13   4      328.46      731.39    217.77 o 
  12  13   4     5483.37     5612.22   1160.28 o 
  13  13   4     2418.24     2363.32    747.55 o 
  14  13   4      221.52      274.72    176.25 o 
  15  13   4        2.01       49.82     84.35 o 
  16  13   4     1362.50     1274.49    432.43 o 
 -16  14   4     2038.37     1314.08    279.37 o 
 -15  14   4      350.34      617.96    210.64 o 
 -14  14   4    11927.92    14172.34   1155.92 o 
 -13  14   4     3831.96     3848.63    588.90 o 
 -12  14   4     4917.82     6057.58    689.69 o 
 -11  14   4     1823.57     1925.70    309.77 o 
 -10  14   4     2505.83     2693.38    329.13 o 
  -9  14   4      102.20      178.12     52.19 o 
  -8  14   4      743.78      318.85     61.84 o 
  -7  14   4      800.37      757.57    109.55 o 
  -6  14   4      473.43      233.03    104.13 o 
  -5  14   4       78.93      224.34     42.96 o 
  -4  14   4     4070.31     4325.92    278.61 o 
  -3  14   4     1480.16     1871.74    165.34 o 
  -2  14   4       10.13      208.51     79.28 o 
  -1  14   4    13199.94    13786.93    646.44 o 
   0  14   4     2013.57     1829.98    346.51 o 
   1  14   4    27480.23    25389.28    554.45 o 
   2  14   4      102.39      219.23     70.87 o 
   3  14   4    33077.87    31284.77    640.97 o 
   4  14   4      516.06      844.40    109.10 o 
   5  14   4    43520.49    45388.42    500.12 o 
   6  14   4      110.50      209.49     59.44 o 
   7  14   4     2547.36     2133.92    195.25 o 
   8  14   4     1312.11     1294.50    128.84 o 
   9  14   4     7291.78     7168.98    436.87 o 
  10  14   4       27.00       72.95     71.16 o 
  11  14   4     3064.19     3337.20    801.68 o 
  12  14   4     2479.64     2277.22    780.01 o 
  13  14   4     3424.74     3731.35   1126.56 o 
  14  14   4     1053.23     1571.53    400.65 o 
  15  14   4      409.12      559.42    268.46 o 
  16  14   4       37.47      344.96    145.17 o 
 -16  15   4      784.54      988.57    234.59 o 
 -15  15   4     1864.85     1902.93    311.65 o 
 -14  15   4     3473.14     3518.07    518.74 o 
 -13  15   4     2731.21     2895.78    450.37 o 
 -12  15   4     8886.82     9264.27    784.99 o 
 -11  15   4    10090.14    10951.56    686.67 o 
 -10  15   4    16581.47    17194.18    687.68 o 
  -9  15   4     8951.48     9523.57    521.83 o 
  -8  15   4    19253.71    18665.41    572.37 o 
  -7  15   4    27098.89    28104.66    765.99 o 
  -6  15   4    31215.92    31291.51    620.48 o 
  -5  15   4    43107.37    45128.91    494.14 o 
  -4  15   4    36052.05    36045.70    465.95 o 
  -3  15   4    53661.72    55767.90   1063.50 o 
  -2  15   4    22922.53    23865.53    586.52 o 
  -1  15   4    14621.67    16117.70    635.00 o 
   0  15   4    19579.90    19141.62   1146.91 o 
   1  15   4    13963.03    15240.91    614.06 o 
   2  15   4     8440.61     9057.04    431.99 o 
   3  15   4    11405.37    10615.62    344.75 o 
   4  15   4      258.57      243.98     58.13 o 
   5  15   4       22.37       91.73     64.41 o 
   6  15   4     2624.09     2350.53    181.02 o 
   7  15   4     2976.55     3031.32    235.81 o 
   8  15   4     1880.37     1868.95    216.92 o 
   9  15   4     5776.15     5033.92    479.27 o 
  10  15   4     9948.45     9298.88    452.91 o 
  11  15   4    10167.89     9207.76   1053.04 o 
  12  15   4     3876.47     4093.35   1192.06 o 
  13  15   4    19265.99    21497.18   1032.75 o 
  14  15   4     9354.37    10488.56    322.02 o 
  15  15   4    12046.76    13397.31    736.98 o 
  16  15   4     8800.53     9261.29   1300.81 o 
 -16  16   4     6858.82     7854.98    953.05 o 
 -15  16   4     1336.76     1203.71    639.69 o 
 -14  16   4     5265.33     5595.38    464.27 o 
 -13  16   4     2249.36     2539.65    382.48 o 
 -12  16   4     7778.67     8324.36    727.80 o 
 -11  16   4     1827.47     2112.67    321.62 o 
 -10  16   4      164.08      431.52    115.00 o 
  -9  16   4       57.15      125.28     76.22 o 
  -8  16   4      142.15      186.11     69.19 o 
  -7  16   4      898.95      640.58    158.87 o 
  -6  16   4     6382.06     5904.15    320.60 o 
  -5  16   4      282.45      255.96     54.14 o 
  -4  16   4    11317.45    11242.79    419.56 o 
  -3  16   4    10999.38    11126.16    405.94 o 
  -2  16   4    11197.07    10825.54    629.03 o 
  -1  16   4    10767.28    11441.81    513.85 o 
   0  16   4     4685.83     4896.53    293.84 o 
   1  16   4    23592.69    25098.57    635.29 o 
   2  16   4      139.39      199.60     77.93 o 
   3  16   4    42502.43    38842.79    498.59 o 
   4  16   4     2581.15     2223.92    198.96 o 
   5  16   4    30579.52    33136.41    620.42 o 
   6  16   4     7039.34     6283.08    385.45 o 
   7  16   4    33675.12    32681.34    727.34 o 
   8  16   4     2084.44     2086.14    230.89 o 
   9  16   4     3707.82     3180.16    332.39 o 
  10  16   4     3469.31     3134.85    354.52 o 
  11  16   4    10246.65    10731.28   1098.89 o 
  12  16   4     3509.69     2953.44    880.58 o 
  13  16   4        8.32      340.68    181.84 o 
  14  16   4      764.06      904.69    310.57 o 
  15  16   4        4.59      233.29     96.72 o 
 -15  17   4    11281.18    11684.72    857.26 o 
 -14  17   4     1844.37     2069.25    384.72 o 
 -13  17   4    11425.39    12614.60    704.87 o 
 -12  17   4     5573.62     6631.71    796.70 o 
 -11  17   4     1948.01     2190.54    355.68 o 
 -10  17   4     1291.70     1466.80    214.16 o 
  -9  17   4     1484.58     1556.65    287.29 o 
  -8  17   4      132.76      320.69     56.27 o 
  -7  17   4     6161.89     5714.47    358.66 o 
  -6  17   4      936.24      898.75     95.90 o 
  -5  17   4      724.49      860.63    153.51 o 
  -4  17   4     6636.54     6302.24    365.54 o 
  -3  17   4    19391.58    19509.86    586.04 o 
  -2  17   4    14103.60    13124.30    531.62 o 
  -1  17   4     2774.87     3164.11    303.98 o 
   0  17   4    39637.64    41352.95    746.39 o 
   1  17   4      449.66      838.20    132.55 o 
   2  17   4    25092.36    27210.10    658.46 o 
   3  17   4      234.13      421.52     91.53 o 
   4  17   4    80245.50    80642.21   1268.77 o 
   5  17   4      248.10      281.70     58.23 o 
   6  17   4    23799.00    24059.49    496.07 o 
   7  17   4     1586.29     1530.21    160.00 o 
   8  17   4    14065.57    13383.96    612.42 o 
   9  17   4     6381.88     6151.82    521.83 o 
  10  17   4     7409.90     7188.43    457.55 o 
  11  17   4     8243.09     8198.23   1054.52 o 
  12  17   4     3306.90     2778.24    832.49 o 
  13  17   4     3701.55     3206.28    969.73 o 
  14  17   4      640.91     1007.07    364.43 o 
  15  17   4      857.30      361.85     84.38 o 
 -15  18   4     2623.81     2547.99    405.67 o 
 -14  18   4     6063.47     7453.92    804.77 o 
 -13  18   4    15190.95    14646.80    877.82 o 
 -12  18   4     8091.50     8808.42    776.02 o 
 -11  18   4    22930.87    22968.08    901.00 o 
 -10  18   4    23651.46    24259.74    807.36 o 
  -9  18   4    38880.16    41795.36   1011.86 o 
  -8  18   4    23389.30    25382.19    711.63 o 
  -7  18   4    30775.04    31211.45    647.57 o 
  -6  18   4    49750.56    49506.34    966.12 o 
  -5  18   4    33264.36    33270.74    656.26 o 
  -4  18   4    47907.33    48757.16    931.34 o 
  -3  18   4    10987.53    10819.73    466.58 o 
  -2  18   4    36895.55    35984.26   1297.42 o 
  -1  18   4     1975.05     1949.85    185.00 o 
   0  18   4    22297.32    22848.72    627.05 o 
   1  18   4       19.84      104.68     93.45 o 
   2  18   4     9669.60     8398.04    478.63 o 
   3  18   4     1004.44     1164.79    128.41 o 
   4  18   4     1153.97     1267.02    155.23 o 
   5  18   4      195.23      283.24     52.42 o 
   6  18   4     3697.95     3789.37    484.41 o 
   7  18   4       25.10      162.57     51.12 o 
   8  18   4     5465.30     5442.85    521.79 o 
   9  18   4     9092.94     9161.42    540.63 o 
  10  18   4    20984.70    20139.43    887.47 o 
  11  18   4     6746.02     7417.74    998.88 o 
  12  18   4    17851.60    18320.30   5921.85 o 
  13  18   4    12622.46    14241.95    365.76 o 
  14  18   4    18032.30    19629.58    956.98 o 
  15  18   4     9550.28    10250.21    702.58 o 
 -15  19   4     3657.41     2918.87    463.32 o 
 -14  19   4     4728.64     4470.49    614.62 o 
 -13  19   4     1459.86     1664.99    199.11 o 
 -12  19   4     8673.33     8517.15    686.95 o 
 -11  19   4      223.69       99.85     76.65 o 
 -10  19   4     9940.72     9118.10    729.55 o 
  -9  19   4     6617.85     6164.36    501.06 o 
  -8  19   4     3135.90     3250.54    370.08 o 
  -7  19   4     2386.91     2551.17    284.04 o 
  -6  19   4       93.16      134.65     95.07 o 
  -5  19   4    11693.23    11048.94    460.53 o 
  -4  19   4     6058.53     5712.10    377.42 o 
  -3  19   4    10458.96    10266.56    361.41 o 
  -2  19   4    26338.34    25906.23    702.09 o 
  -1  19   4     1710.37     1610.57    160.96 o 
   0  19   4    46379.03    47163.48    766.40 o 
   1  19   4      696.60     1050.92    122.93 o 
   2  19   4    55713.12    56535.55   1208.80 o 
   3  19   4     5574.30     5677.17    425.85 o 
   4  19   4    39951.43    40827.71    891.04 o 
   5  19   4     3522.52     3682.78    365.65 o 
   6  19   4    34636.00    33791.63    646.76 o 
   7  19   4    17605.71    16414.39    606.14 o 
   8  19   4     9562.06     9070.94    796.48 o 
   9  19   4     6161.41     5856.46    623.75 o 
  10  19   4     5315.84     5109.25    878.29 o 
  11  19   4     5361.45     4735.72   1037.05 o 
  12  19   4      225.75      334.44    179.13 o 
  13  19   4     4218.93     3857.92    704.58 o 
  14  19   4      488.08      298.97    121.21 o 
 -14  20   4    12195.07    12774.94   1072.55 o 
 -13  20   4     3049.20     3089.51    221.14 o 
 -12  20   4     4305.82     4641.66    353.85 o 
 -11  20   4     1670.78     1646.66    269.46 o 
 -10  20   4      657.94     1038.63    179.65 o 
  -9  20   4     1333.74     1150.66    224.96 o 
  -8  20   4     1175.43     1187.20    146.53 o 
  -7  20   4       33.71      126.82     97.13 o 
  -6  20   4     6678.26     7375.85    516.00 o 
  -5  20   4     4673.02     4685.19    388.79 o 
  -4  20   4    13404.30    13483.75    712.15 o 
  -3  20   4     2057.92     2661.31    218.24 o 
  -2  20   4    28202.91    29244.67    650.88 o 
  -1  20   4    26338.49    25256.80    795.23 o 
   0  20   4    10731.79    10638.49    516.55 o 
   1  20   4    27815.11    27573.13    861.37 o 
   2  20   4    11335.22    10793.24    551.56 o 
   3  20   4    56603.90    57359.18   1244.43 o 
   4  20   4      242.20      361.26     96.80 o 
   5  20   4    37644.66    38990.83    738.35 o 
   6  20   4      959.32     1092.54    171.80 o 
   7  20   4    22056.04    21615.18   1471.90 o 
   8  20   4     8315.78     7813.21    552.92 o 
   9  20   4    23372.07    21623.43   1807.78 o 
  10  20   4     8636.81     7445.96   1112.44 o 
  11  20   4     2743.26     2122.62    627.71 o 
  12  20   4     6503.11     6132.91    546.61 o 
  13  20   4      481.16     1078.18    371.68 o 
  14  20   4     1618.99     1267.95    437.26 o 
 -14  21   4     8625.64     7838.07    986.21 o 
 -13  21   4     4243.75     3958.48    470.08 o 
 -12  21   4    13707.62    13578.34    547.29 o 
 -11  21   4    12505.30    14009.33    660.02 o 
 -10  21   4    18744.72    18806.12   1055.65 o 
  -9  21   4    31527.14    33493.11   1183.92 o 
  -8  21   4    18422.07    19848.26    710.18 o 
  -7  21   4    45378.40    46541.44   1133.73 o 
  -6  21   4     6032.16     6272.82    518.59 o 
  -5  21   4    80586.53    82728.46   1690.51 o 
  -4  21   4     4543.10     4801.24    387.94 o 
  -3  21   4    35120.30    34969.10    657.90 o 
  -2  21   4      255.81      279.39     76.97 o 
  -1  21   4    33725.96    33926.09    732.95 o 
   0  21   4       45.91      138.06    113.33 o 
   1  21   4     4166.80     4029.41    314.22 o 
   2  21   4     2519.40     2559.90    256.37 o 
   3  21   4       74.28      242.57     77.07 o 
   4  21   4     1166.85     1077.70    176.92 o 
   5  21   4     9887.13     9860.21    580.17 o 
   6  21   4      298.00      484.63    105.21 o 
   7  21   4    21773.73    20270.48    745.46 o 
   8  21   4     3385.81     3353.51    503.58 o 
   9  21   4    21669.79    19795.24    798.67 o 
  10  21   4     7233.37     4926.37    745.08 o 
  11  21   4    20011.35    21691.59   1047.32 o 
  12  21   4    10963.44    11294.02    327.67 o 
  13  21   4    11741.55    12007.83   1152.62 o 
  14  21   4    13627.26    15278.45   1000.94 o 
 -13  22   4     3016.42     2498.59    249.92 o 
 -12  22   4      732.54      309.56    159.91 o 
 -11  22   4    15162.70    14651.57    469.62 o 
 -10  22   4       16.11      177.64     99.80 o 
  -9  22   4     7895.04     7627.76    694.55 o 
  -8  22   4     2602.71     1994.97    270.62 o 
  -7  22   4     2912.22     2574.39    332.32 o 
  -6  22   4     3539.75     3165.06    348.73 o 
  -5  22   4      271.83      205.57     79.01 o 
  -4  22   4     4739.50     4587.87    443.03 o 
  -3  22   4    16708.05    16969.80    672.48 o 
  -2  22   4     6722.61     6555.19    437.98 o 
  -1  22   4    30754.18    29577.45    552.27 o 
   0  22   4     4537.16     3912.54    411.54 o 
   1  22   4    49921.20    49150.48   1067.70 o 
   2  22   4      127.29      176.28     53.42 o 
   3  22   4    37243.86    36452.35   1072.88 o 
   4  22   4     4518.30     4958.27    549.10 o 
   5  22   4    37220.75    37849.63   1036.24 o 
   6  22   4     6161.29     6032.11    595.25 o 
   7  22   4    16700.20    16528.97    692.71 o 
   8  22   4    13746.89    13811.73    943.95 o 
   9  22   4     9054.80     8259.02    565.99 o 
  10  22   4     7641.36     6212.91    831.54 o 
  11  22   4      749.03      638.35    260.13 o 
  12  22   4     5558.01     3937.85    876.97 o 
  13  22   4       96.21      227.71     83.12 o 
 -13  23   4     1789.54     1162.71    248.18 o 
 -12  23   4     6175.92     5875.96    704.26 o 
 -11  23   4      150.88      204.19     71.37 o 
 -10  23   4     5483.62     4605.78    505.15 o 
  -9  23   4      291.99      298.36    101.15 o 
  -8  23   4     5574.70     6168.35    651.23 o 
  -7  23   4     4520.00     3988.23    474.76 o 
  -6  23   4      282.94      351.97     92.22 o 
  -5  23   4     3869.54     3674.82    407.75 o 
  -4  23   4     6051.97     6599.92    416.75 o 
  -3  23   4     6305.61     6273.29    568.38 o 
  -2  23   4    23056.86    20081.76   2360.30 o 
  -1  23   4    20821.66    20456.46    880.35 o 
   0  23   4    44759.76    44299.38   1321.28 o 
   1  23   4     3005.04     2817.97    288.27 o 
   2  23   4    56454.84    56110.27   3423.88 o 
   3  23   4      448.25      503.17    117.87 o 
   4  23   4    52633.33    52495.21   2093.87 o 
   5  23   4     1821.39     1648.28    263.86 o 
   6  23   4    30565.81    31838.38   1054.18 o 
   7  23   4     2434.96     2065.21    504.44 o 
   8  23   4    25362.34    23871.81   1099.25 o 
   9  23   4     7620.68     7123.90   1417.24 o 
  10  23   4     7262.01     7617.54    856.95 o 
  11  23   4    10010.59    11203.27    329.68 o 
  12  23   4       63.16      -19.69    159.80 o 
  13  23   4     1444.92     1111.86    410.64 o 
 -12  24   4     6685.39     7584.54    935.65 o 
 -11  24   4    16147.88    16352.83   1243.26 o 
 -10  24   4    19449.79    20695.94    879.76 o 
  -9  24   4    27676.03    28159.21    829.59 o 
  -8  24   4    34324.70    34700.43   1220.02 o 
  -7  24   4    14736.68    15815.26   1030.61 o 
  -6  24   4    47031.55    49239.29   1274.96 o 
  -5  24   4    10031.42     9575.32    502.04 o 
  -4  24   4    58684.41    60404.46   2408.19 o 
  -3  24   4     1718.20     1585.87    223.90 o 
  -2  24   4    29433.36    28561.66    883.35 o 
  -1  24   4      124.65      268.45    102.59 o 
   0  24   4    25795.78    25652.28   1279.84 o 
   1  24   4     1545.78     1468.42    303.44 o 
   2  24   4     2541.00     1994.66    306.87 o 
   3  24   4      231.37      296.75     77.01 o 
   4  24   4     1601.91     1147.52    173.53 o 
   5  24   4       25.84       99.97     75.38 o 
   6  24   4    12418.13    11348.03    789.10 o 
   7  24   4       14.61       41.39     56.62 o 
   8  24   4    18723.42    18621.71   1114.53 o 
   9  24   4     3522.71     2722.82    545.82 o 
  10  24   4    21176.54    21947.42    914.83 o 
  11  24   4     6672.87     5603.99    842.51 o 
  12  24   4    14557.20    16019.58   1043.69 o 
 -12  25   4     3322.85     2753.29    392.44 o 
 -11  25   4     1086.99     1201.64    236.60 o 
 -10  25   4     7238.36     6154.75    601.16 o 
  -9  25   4      755.41      640.98    249.92 o 
  -8  25   4     4009.57     3263.23    524.25 o 
  -7  25   4     5810.15     5175.46    878.49 o 
  -6  25   4       78.10      142.04     88.37 o 
  -5  25   4     6973.90     6478.17    458.15 o 
  -4  25   4     6045.65     5712.77    555.82 o 
  -3  25   4    23633.21    21998.66    925.14 o 
  -2  25   4     5731.55     5746.93    706.24 o 
  -1  25   4    17075.91    15927.75    879.33 o 
   0  25   4    25855.17    27426.33   1378.10 o 
   1  25   4    11664.37    10660.63   1268.70 o 
   2  25   4    28731.90    27298.58   1841.91 o 
   3  25   4      190.28      168.57     52.78 o 
   4  25   4    28719.13    27474.44   1283.32 o 
   5  25   4     1108.93      858.77    254.23 o 
   6  25   4    22039.67    20291.60   1231.68 o 
   7  25   4     7352.58     6875.58    710.89 o 
   8  25   4    19684.96    19399.66   1262.88 o 
   9  25   4    10930.89    10772.14    332.39 o 
  10  25   4     8034.91     9642.50    906.71 o 
  11  25   4     4892.89     4435.72    975.79 o 
  12  25   4      510.12      437.30    206.44 o 
 -11  26   4     3716.05     4192.97    572.02 o 
 -10  26   4      340.78      259.51     97.53 o 
  -9  26   4    11006.78    11346.60    642.84 o 
  -8  26   4      383.85      514.87    174.59 o 
  -7  26   4      961.20      918.23    316.11 o 
  -6  26   4     4428.74     3749.36    719.13 o 
  -5  26   4     1607.68     1328.17    270.31 o 
  -4  26   4     4118.16     3596.70    586.13 o 
  -3  26   4     5113.00     3681.37    607.21 o 
  -2  26   4    12937.68    11831.57    692.97 o 
  -1  26   4    23792.23    24153.05    946.48 o 
   0  26   4    10422.03     9310.99    973.72 o 
   1  26   4    35309.99    33510.46   1865.18 o 
   2  26   4      677.69      875.33    365.28 o 
   3  26   4    39909.50    39706.86   1697.11 o 
   4  26   4     1767.32     1836.42    356.01 o 
   5  26   4    26367.85    26394.76   1199.27 o 
   6  26   4     6991.08     7566.57    751.88 o 
   7  26   4    25792.14    29018.51   1382.68 o 
   8  26   4     4688.13     4654.30    676.15 o 
   9  26   4    14723.33    16777.64    718.72 o 
  10  26   4    13545.51    14731.51    742.19 o 
  11  26   4     1798.49     1685.66    592.21 o 
 -11  27   4     4895.76     4569.47    544.99 o 
 -10  27   4    20569.80    19374.47   1067.78 o 
  -9  27   4    10871.07    11250.69    850.22 o 
  -8  27   4    21203.96    21107.41   1040.91 o 
  -7  27   4    19867.96    19589.59    795.28 o 
  -6  27   4    20157.64    21062.64   1696.54 o 
  -5  27   4    25362.76    26696.56   1172.21 o 
  -4  27   4     4798.06     4437.18    596.48 o 
  -3  27   4    23624.43    21697.26   1578.24 o 
  -2  27   4     1273.21     1398.36    346.88 o 
  -1  27   4    20156.11    19566.37    860.87 o 
   0  27   4      501.84      727.35    355.79 o 
   1  27   4    15282.51    14090.60   1654.37 o 
   2  27   4     1432.56      920.25    194.28 o 
   3  27   4     1782.07     1539.34    318.67 o 
   4  27   4      554.39      356.40    132.87 o 
   5  27   4      403.20      527.84    291.01 o 
   6  27   4      195.48      215.60    210.87 o 
   7  27   4     6021.94     4506.15    879.91 o 
   8  27   4      128.33      413.25    172.60 o 
   9  27   4    12642.75    12823.97   1298.65 o 
  10  27   4     3080.55     2905.46    901.40 o 
 -10  28   4      438.00      450.66    134.46 o 
  -9  28   4     4734.16     3717.44    930.47 o 
  -8  28   4     1333.84     1146.77    186.34 o 
  -7  28   4     5153.68     5540.20    617.74 o 
  -6  28   4     4608.08     4569.29   1162.20 o 
  -5  28   4      150.85      172.76     92.75 o 
  -4  28   4     7840.22     6686.62    895.93 o 
  -3  28   4      933.29      976.85    238.53 o 
  -2  28   4    15892.42    15341.10    958.38 o 
  -1  28   4     6955.92     6782.78    897.19 o 
   0  28   4    20009.86    20057.31    890.30 o 
   1  28   4    19647.19    20249.96   1283.35 o 
   2  28   4     5604.51     6226.76   1340.18 o 
   3  28   4    23783.15    25341.39   1575.58 o 
   4  28   4      740.07     1179.69    342.03 o 
   5  28   4    21436.07    20862.92   1022.58 o 
   6  28   4       56.84      -21.61    137.13 o 
   7  28   4    16986.10    17105.76    749.50 o 
   8  28   4     3897.03     3626.47    919.93 o 
   9  28   4     9149.94    10542.14    734.51 o 
  10  28   4     5184.17     4650.76    791.86 o 
  -9  29   4      388.72      295.06    132.93 o 
  -8  29   4     4439.77     4375.71    668.36 o 
  -7  29   4     1822.49     1751.49    293.90 o 
  -6  29   4       53.48      153.23     81.30 o 
  -5  29   4     2831.87     2138.06    351.19 o 
  -4  29   4      798.63      493.19    152.72 o 
  -3  29   4     5829.95     5464.42    500.96 o 
  -2  29   4     8261.45     8513.05    810.70 o 
  -1  29   4     9235.20     8352.45    776.32 o 
   0  29   4    16916.81    16344.32    801.96 o 
   1  29   4      913.50     1471.89    409.57 o 
   2  29   4    26747.03    25628.16   1247.27 o 
   3  29   4        9.75      271.83    171.34 o 
   4  29   4    20192.70    20020.53    989.22 o 
   5  29   4     5456.91     4760.26    792.88 o 
   6  29   4    20158.07    20070.49    841.65 o 
   7  29   4     2849.59     2883.64    338.55 o 
   8  29   4    19324.59    21132.61   1377.43 o 
   9  29   4     5686.25     6141.09    862.64 o 
  -8  30   4     9524.47     9066.11   1532.21 o 
  -7  30   4    18419.57    16203.73   1696.27 o 
  -6  30   4    13989.52    15806.43   1625.96 o 
  -5  30   4    11227.86    12239.57   1157.82 o 
  -4  30   4    24508.35    24523.28   1033.52 o 
  -3  30   4     6926.40     7637.57   1131.33 o 
  -2  30   4    21915.58    25445.01   1068.54 o 
  -1  30   4     5706.06     5732.14   1018.68 o 
   0  30   4    18247.32    19007.79    959.64 o 
   1  30   4      172.00      427.02    203.28 o 
   2  30   4     8890.87    10201.67    372.49 o 
   3  30   4      137.88      404.77    139.04 o 
   4  30   4       98.72      168.34    110.19 o 
   5  30   4      291.28      176.71    109.18 o 
   6  30   4      335.80      253.61    156.02 o 
   7  30   4      238.98      351.37    119.65 o 
   8  30   4     8805.02     8696.55   1669.74 o 
  -7  31   4      386.06      447.06    220.91 o 
  -6  31   4      439.48      293.25    134.83 o 
  -5  31   4     1722.78     2081.00    638.62 o 
  -4  31   4       55.64      151.23     98.05 o 
  -3  31   4     3837.76     4058.42    866.71 o 
  -2  31   4     2209.44     2183.01    631.10 o 
  -1  31   4     6841.51     7315.80   1030.21 o 
   0  31   4     4788.26     3532.71    560.08 o 
   1  31   4     4516.01     5851.06   1172.55 o 
   2  31   4    13312.41    11923.92    385.58 o 
   3  31   4     1402.92     2130.33    536.97 o 
   4  31   4    10675.60     9533.00    903.60 o 
   5  31   4      297.04      323.22    169.96 o 
   6  31   4     9437.48     9133.67   1262.38 o 
   7  31   4       31.50      155.55    200.26 o 
  -6  32   4       31.82      294.01    141.78 o 
  -5  32   4      762.27      618.19    361.41 o 
  -4  32   4       28.62      151.03    128.48 o 
  -3  32   4     2202.89     2661.82    467.15 o 
  -2  32   4      692.82      839.58    311.53 o 
  -1  32   4    10215.28    10678.14   1351.01 o 
   0  32   4      160.39      367.05    156.47 o 
   1  32   4    12447.99    11927.19   1856.26 o 
   2  32   4       53.82      297.85    190.75 o 
   3  32   4    12736.90    14509.10   1684.59 o 
   4  32   4      124.88      233.84    149.21 o 
   5  32   4    10647.61    10544.36   1224.88 o 
   6  32   4      379.04      409.98    204.29 o 
  -4  33   4     6422.02     9397.46    706.19 o 
  -3  33   4     7953.21     8740.01   1735.95 o 
  -2  33   4     7973.52     9133.97   1376.98 o 
  -1  33   4     4210.00     3869.19    985.67 o 
   0  33   4     4824.39     4214.06    778.97 o 
   1  33   4     5727.00     6754.49   1202.93 o 
   2  33   4     3752.00     4274.36    950.00 o 
   3  33   4      243.68      373.41    115.55 o 
   4  33   4     1984.69     2197.80    452.52 o 
   0  34   4      136.92      389.53    181.15 o 
 -17   1   5     6278.48     7220.33    910.90 o 
 -16   1   5     1657.60     1417.63    245.30 o 
 -15   1   5    14909.01    18099.06   1515.79 o 
 -14   1   5      356.68      388.09    128.51 o 
 -13   1   5    20866.94    21003.03    576.66 o 
 -12   1   5       43.46      172.73    112.83 o 
 -11   1   5    22416.37    23553.75   1051.38 o 
 -10   1   5       66.25      148.50     35.26 o 
  -9   1   5    10172.70    11286.30    351.57 o 
  -8   1   5     3632.78     4097.76    193.19 o 
  -7   1   5    15530.18    14735.46    387.96 o 
  -6   1   5      697.20      971.32    115.16 o 
  -5   1   5     6121.73     5117.14    272.43 o 
  -4   1   5      563.18      819.26     95.12 o 
  -3   1   5     9481.85     8124.53    429.73 o 
  -2   1   5     1125.52     1371.22    140.66 o 
  -1   1   5      996.37     2011.01    201.70 o 
   0   1   5    16464.78    15550.97    533.60 o 
   1   1   5     1186.00     1553.35    198.79 o 
   2   1   5    23368.77    22052.59    884.61 o 
   3   1   5    10128.83     9333.13    530.11 o 
   4   1   5    15989.54    15693.96    563.96 o 
   5   1   5      733.96      916.38    144.46 o 
   6   1   5    36421.96    35236.79    640.90 o 
   7   1   5     8835.66     8515.75    578.78 o 
   8   1   5    35620.91    35413.20   1139.78 o 
   9   1   5     2625.62     2872.52    247.18 o 
  10   1   5    40100.86    38485.98    848.46 o 
  11   1   5      730.12      897.96    178.56 o 
  12   1   5    17088.58    17984.91   1311.64 o 
  13   1   5      364.84      319.21    198.23 o 
  14   1   5    14841.45    16292.04   1823.01 o 
  15   1   5      860.42      941.55    218.77 o 
  16   1   5     5118.53     4786.88    362.48 o 
  17   1   5       32.13      112.94     78.17 o 
 -17   2   5     1172.11     1123.55    385.19 o 
 -16   2   5     1870.05     2312.59    382.17 o 
 -15   2   5     3058.31     3650.84    567.50 o 
 -14   2   5     1689.19     1481.29    227.57 o 
 -13   2   5     1299.60      900.21    442.90 o 
 -12   2   5     3084.27     2521.36    384.53 o 
 -11   2   5        6.08      216.19    141.66 o 
 -10   2   5    14833.40    14314.83    457.01 o 
  -9   2   5     2707.05     3252.57    153.25 o 
  -8   2   5    32355.99    34250.14    352.78 o 
  -7   2   5     7643.65     6887.04    253.68 o 
  -6   2   5    61421.61    60389.66   1031.16 o 
  -5   2   5    22478.32    22611.61    544.22 o 
  -4   2   5    62201.27    60822.13   1442.54 o 
  -3   2   5    26206.96    23692.64    661.13 o 
  -2   2   5    88057.50    85030.27   1097.70 o 
  -1   2   5      885.43     1572.83    174.50 o 
   0   2   5    29994.30    26854.75    542.96 o 
   1   2   5    40435.79    38632.14    591.13 o 
   2   2   5    14213.55    14344.75    419.59 o 
   3   2   5     3565.25     3497.28    388.27 o 
   4   2   5    19047.90    17280.11    625.98 o 
   5   2   5     3521.90     3172.64    350.48 o 
   6   2   5      156.73      313.07    145.91 o 
   7   2   5    10230.66    10371.81    392.11 o 
   8   2   5      127.63      126.41     68.70 o 
   9   2   5    18696.00    19114.07    479.81 o 
  10   2   5     3738.85     4246.35    393.67 o 
  11   2   5    10330.43     9945.26    686.21 o 
  12   2   5       14.50      259.54    118.31 o 
  13   2   5     6093.80     6966.72    782.54 o 
  14   2   5     4708.45     5344.66    980.95 o 
  15   2   5     8542.50     9280.07    801.38 o 
  16   2   5     2153.87     1796.60    466.91 o 
  17   2   5     6972.28     8227.48    939.79 o 
 -17   3   5        8.82      442.38    155.97 o 
 -16   3   5       13.96      241.10    167.82 o 
 -15   3   5      755.05      679.17    230.12 o 
 -14   3   5      341.96      495.87    205.22 o 
 -13   3   5     1431.62     1497.94    235.08 o 
 -12   3   5     2467.50     2185.38    294.96 o 
 -11   3   5     1015.51      828.47    101.25 o 
 -10   3   5     6608.11     6773.48    432.16 o 
  -9   3   5       52.90      227.59     53.03 o 
  -8   3   5     4491.08     4648.20    283.80 o 
  -7   3   5      139.32      130.24     28.32 o 
  -6   3   5    12601.26    11999.08    523.83 o 
  -5   3   5      532.21      960.82    122.36 o 
  -4   3   5     8612.93     7995.46    425.66 o 
  -3   3   5     4173.77     4976.69    289.58 o 
  -2   3   5       90.31      199.74    144.64 o 
  -1   3   5     1045.48     1270.06    201.69 o 
   0   3   5     6906.71     7666.03    353.74 o 
   1   3   5    13893.70    14208.13    707.11 o 
   2   3   5    10289.26    11834.89    349.20 o 
   3   3   5    23808.88    23189.13   1043.27 o 
   4   3   5    12192.47    11060.80    595.88 o 
   5   3   5    23697.79    22302.46   1220.80 o 
   6   3   5    15974.01    16435.43    708.13 o 
   7   3   5     3390.11     3703.50    313.66 o 
   8   3   5     3458.34     2856.08    299.14 o 
   9   3   5      436.69      375.49    100.14 o 
  10   3   5     5540.56     4943.85    389.52 o 
  11   3   5       31.14      306.84    158.38 o 
  12   3   5     1331.49     1638.83    300.70 o 
  13   3   5     7548.06     7717.21    682.30 o 
  14   3   5     1786.72     1873.97    386.13 o 
  15   3   5     2000.26     1723.32    431.55 o 
  16   3   5       14.52      302.96    166.17 o 
  17   3   5     2024.79     1488.04    374.38 o 
 -17   4   5      332.62      368.09    157.20 o 
 -16   4   5    13635.57    13763.66   1293.64 o 
 -15   4   5      886.05      744.02    307.44 o 
 -14   4   5    25382.88    24616.33   1108.68 o 
 -13   4   5      698.43      620.55    147.84 o 
 -12   4   5    37739.48    38238.89   1542.03 o 
 -11   4   5     9712.10     9810.04    525.64 o 
 -10   4   5    16883.64    16789.16    590.75 o 
  -9   4   5     8655.89     9774.96    414.40 o 
  -8   4   5    21121.59    21065.15    574.37 o 
  -7   4   5    11234.45    12434.35    370.25 o 
  -6   4   5    25195.02    26330.26    544.54 o 
  -5   4   5     5714.92     5945.04    419.10 o 
  -4   4   5     1005.95      815.64    113.78 o 
  -3   4   5       10.92      244.82     64.52 o 
  -2   4   5     8268.56     7946.88    373.96 o 
  -1   4   5    22864.55    26024.36    709.82 o 
   0   4   5     1951.80     1634.86    178.80 o 
   1   4   5   110493.29   108126.31   1684.88 o 
   2   4   5      279.12      586.95    263.73 o 
   3   4   5    78503.93    73722.95   1275.76 o 
   4   4   5       17.47      213.48    100.17 o 
   5   4   5    72376.13    64295.98   1679.49 o 
   6   4   5     1325.42     1508.10    212.30 o 
   7   4   5    77591.13    77476.91   1561.55 o 
   8   4   5    14698.04    13468.83    603.67 o 
   9   4   5    31939.38    31149.41    800.84 o 
  10   4   5     5945.17     4735.04    390.81 o 
  11   4   5    30864.55    30721.48   1441.46 o 
  12   4   5     9654.42     9448.46    813.31 o 
  13   4   5    19784.16    19434.76   1332.46 o 
  14   4   5     3020.02     2904.26    645.77 o 
  15   4   5     7556.58     7417.47    604.94 o 
  16   4   5      186.75      385.13    137.19 o 
  17   4   5     3570.64     2955.07    607.29 o 
 -17   5   5      431.55      763.74    225.15 o 
 -16   5   5     4089.63     4939.18    679.43 o 
 -15   5   5      187.60      270.59    141.31 o 
 -14   5   5      768.09     1037.31    315.01 o 
 -13   5   5       13.78       48.70    144.86 o 
 -12   5   5      306.13      381.43    122.96 o 
 -11   5   5      112.57      150.66     45.86 o 
 -10   5   5      128.43      217.25    100.64 o 
  -9   5   5    15297.98    14420.45    547.75 o 
  -8   5   5    20625.39    20619.70    508.65 o 
  -7   5   5    36144.82    34676.86    627.40 o 
  -6   5   5    21958.85    22015.72    493.18 o 
  -5   5   5    81827.08    81352.22   1103.64 o 
  -4   5   5    60897.87    61196.13    858.48 o 
  -3   5   5   122356.44   121238.04   1663.51 o 
  -2   5   5    12403.96    11245.27    371.15 o 
  -1   5   5   128055.11   129903.19   1664.32 o 
   0   5   5    20850.10    20180.89    721.92 o 
   1   5   5    34594.62    33751.77    644.20 o 
   2   5   5     9273.20     8381.82    460.25 o 
   3   5   5    88880.02    89374.03   1533.65 o 
   4   5   5      310.78      881.26    187.73 o 
   5   5   5    19967.54    20597.54    842.06 o 
   6   5   5      350.72      348.15     82.69 o 
   7   5   5     2157.04     2090.53    208.79 o 
   8   5   5     6545.71     5808.77    518.37 o 
   9   5   5      977.16     1176.29    251.30 o 
  10   5   5     4370.32     4093.57    527.36 o 
  11   5   5     4462.80     5033.31   1056.65 o 
  12   5   5       49.35      322.37    223.85 o 
  13   5   5     2607.96     2868.47    798.05 o 
  14   5   5     2412.58     2601.90    835.14 o 
  15   5   5     9764.38     9170.24   1145.83 o 
  16   5   5     6965.54     8716.06    590.09 o 
  17   5   5      829.15      819.49    269.51 o 
 -17   6   5      259.47      353.52    125.45 o 
 -16   6   5     1746.07     2400.53    316.04 o 
 -15   6   5      339.56      528.34    191.17 o 
 -14   6   5    10688.26    10435.20    756.88 o 
 -13   6   5        5.32      148.89    177.86 o 
 -12   6   5     6894.51     6857.10    455.39 o 
 -11   6   5     7388.92     6995.26    533.14 o 
 -10   6   5     1621.89     1744.72    190.62 o 
  -9   6   5      804.90      807.24    125.33 o 
  -8   6   5     1746.59     1476.18    292.43 o 
  -7   6   5     9913.03     9373.26    484.23 o 
  -6   6   5     2630.02     2826.07    201.32 o 
  -5   6   5    26880.03    27015.62    558.05 o 
  -4   6   5    36630.62    37786.53    762.81 o 
  -3   6   5    12387.14    11967.81    469.18 o 
  -2   6   5    17990.19    19642.65    589.95 o 
  -1   6   5     4912.58     4036.49    715.31 o 
   0   6   5    16626.43    18269.39    636.87 o 
   1   6   5     8531.84    10766.54    954.62 o 
   2   6   5    34022.34    33627.28    856.87 o 
   3   6   5     3405.61     4970.49    531.01 o 
   4   6   5    26131.55    26261.81   1254.72 o 
   5   6   5    53194.44    53103.57    929.68 o 
   6   6   5     9429.98    10248.61    947.50 o 
   7   6   5    21374.98    21985.81    536.86 o 
   8   6   5       59.01      127.15    170.39 o 
   9   6   5    16655.99    16462.07    568.02 o 
  10   6   5        4.50       50.45    105.23 o 
  11   6   5    12228.67    13205.40   1227.33 o 
  12   6   5     8779.69     7983.28    932.49 o 
  13   6   5    12259.54    11906.52   1217.81 o 
  14   6   5     5970.35     5779.42   1351.14 o 
  15   6   5      477.90      647.95    323.50 o 
  16   6   5     3880.29     2151.63    699.44 o 
  17   6   5      118.55      234.26     60.09 o 
 -17   7   5    11061.03    11920.11   1144.21 o 
 -16   7   5        7.09      303.62    150.36 o 
 -15   7   5    20606.08    22052.00   1179.33 o 
 -14   7   5       69.48      198.73     82.81 o 
 -13   7   5    47783.49    47703.63   1526.35 o 
 -12   7   5     7874.41     7564.02    541.79 o 
 -11   7   5    34976.63    37163.00    823.28 o 
 -10   7   5     9064.34     9062.39    441.40 o 
  -9   7   5    16767.29    16501.35    523.68 o 
  -8   7   5     7852.34     8452.51    426.13 o 
  -7   7   5    20952.97    19247.24    494.72 o 
  -6   7   5    19296.70    21225.97    489.83 o 
  -5   7   5     6384.23     6076.43    684.58 o 
  -4   7   5    17682.49    18886.90    557.63 o 
  -3   7   5     1068.14     1319.21    139.84 o 
  -2   7   5     4411.90     3700.25    425.61 o 
  -1   7   5     2672.32     3559.15    410.05 o 
   0   7   5    31714.38    31441.75    798.40 o 
   1   7   5     1846.13     2572.29    319.51 o 
   2   7   5    57941.96    52015.57   1301.94 o 
   3   7   5     4004.18     4491.19    647.51 o 
   4   7   5    69525.54    68607.10   1202.30 o 
   5   7   5     2934.32     2373.56    207.31 o 
   6   7   5    74916.40    74450.97   1037.59 o 
   7   7   5     1978.47     1520.82    264.06 o 
   8   7   5    46292.11    44979.43    853.06 o 
   9   7   5     5584.77     5714.83    469.15 o 
  10   7   5    26872.23    25905.80   1090.51 o 
  11   7   5     5027.07     5315.41    899.56 o 
  12   7   5    42127.12    41359.23   2015.98 o 
  13   7   5     4274.96     5352.53   1542.81 o 
  14   7   5    13544.03    14247.36   1272.08 o 
  15   7   5     4570.37     4181.88    962.08 o 
  16   7   5     8691.31     8205.33    960.05 o 
  17   7   5      124.22       15.05    136.46 o 
 -17   8   5     4029.57     4304.67    838.29 o 
 -16   8   5     1828.91     2839.21    521.24 o 
 -15   8   5     3854.67     3829.10    474.13 o 
 -14   8   5      363.69      236.02    111.35 o 
 -13   8   5       97.00       83.99     92.54 o 
 -12   8   5      596.95      950.48    163.49 o 
 -11   8   5      548.51      589.43    146.93 o 
 -10   8   5     2061.89     2194.28    265.82 o 
  -9   8   5    13604.17    14059.03    535.10 o 
  -8   8   5     9919.67     9799.38    442.13 o 
  -7   8   5    34477.47    33845.66    439.58 o 
  -6   8   5    26368.94    25685.97    484.87 o 
  -5   8   5    67468.66    68278.23    809.11 o 
  -4   8   5    32398.57    33733.38    707.75 o 
  -3   8   5    61378.66    61059.04   1093.88 o 
  -2   8   5    91907.50    90394.93   1563.45 o 
  -1   8   5     8791.72     9208.09    663.45 o 
   0   8   5    67571.02    72095.80   1248.08 o 
   1   8   5    18063.30    16998.86    611.81 o 
   2   8   5   123445.86   128326.45   2177.45 o 
   3   8   5     2376.11     2284.28    263.92 o 
   4   8   5   107478.02   104885.32   2731.18 o 
   5   8   5      355.47      609.05     97.07 o 
   6   8   5    28051.99    30301.42    724.14 o 
   7   8   5     1553.46     1594.53    207.85 o 
   8   8   5     3192.23     3352.48    269.07 o 
   9   8   5       25.06      210.96     74.24 o 
  10   8   5      803.75      794.74    192.93 o 
  11   8   5       10.67      173.82    153.05 o 
  12   8   5     3365.30     3303.89    871.84 o 
  13   8   5      325.36      273.92    154.41 o 
  14   8   5    13301.33    13343.33   1192.91 o 
  15   8   5      878.94     1606.60    463.64 o 
  16   8   5     8282.56     8358.53    802.43 o 
  17   8   5     3743.24     2651.29    819.57 o 
 -17   9   5     1043.74     1047.52    264.93 o 
 -16   9   5      490.33     1017.02    276.38 o 
 -15   9   5     4055.64     4507.05    454.86 o 
 -14   9   5      188.62      399.55    156.36 o 
 -13   9   5    15884.93    14633.88   1156.18 o 
 -12   9   5      345.73      347.04     98.34 o 
 -11   9   5     8076.18     9051.38    484.65 o 
 -10   9   5     9068.22     8735.55    510.41 o 
  -9   9   5     2509.21     2605.97    221.50 o 
  -8   9   5     5664.69     5588.48    347.67 o 
  -7   9   5      378.68      433.12     91.69 o 
  -6   9   5    33591.47    33727.11    988.94 o 
  -5   9   5     3446.50     3680.54    234.57 o 
  -4   9   5    36389.84    37060.94    670.88 o 
  -3   9   5    23366.41    24093.45    630.99 o 
  -2   9   5     9975.86     9972.04    660.76 o 
  -1   9   5     3354.54     4758.67    473.10 o 
   0   9   5      505.66      811.79    156.34 o 
   1   9   5    27155.62    28465.76    739.91 o 
   2   9   5     2934.90     4212.09    444.32 o 
   3   9   5    14294.67    14946.79    619.33 o 
   4   9   5    15361.45    16341.23    704.65 o 
   5   9   5    27329.11    27700.42    663.63 o 
   6   9   5    19389.58    20426.29    650.05 o 
   7   9   5      232.83      312.55     72.17 o 
   8   9   5    21813.41    22279.98    701.19 o 
   9   9   5       36.92      140.13     68.70 o 
  10   9   5     8095.97     9432.89    872.79 o 
  11   9   5      266.47      -44.14    167.36 o 
  12   9   5    10542.77    10292.82   1114.79 o 
  13   9   5    12181.93    10796.95   1280.92 o 
  14   9   5     2850.91     1865.11    530.29 o 
  15   9   5     3560.29     2720.46    896.73 o 
  16   9   5      328.47        6.13    121.23 o 
 -16  10   5    16891.33    16132.20   1083.86 o 
 -15  10   5      544.96      429.09    192.29 o 
 -14  10   5    24292.37    21751.01   1347.53 o 
 -13  10   5     1047.21      843.76    144.50 o 
 -12  10   5    59454.87    57779.59   2113.48 o 
 -11  10   5      214.76      223.02     88.64 o 
 -10  10   5    25186.96    24709.47    787.39 o 
  -9  10   5     4930.54     5102.53    396.61 o 
  -8  10   5    28758.61    29383.58    880.04 o 
  -7  10   5     1236.41     1717.88    142.25 o 
  -6  10   5    12621.39    12941.09    415.38 o 
  -5  10   5    18103.36    19187.15    399.68 o 
  -4  10   5     3271.05     3338.55    272.45 o 
  -3  10   5     9389.29    10545.00    387.47 o 
  -2  10   5        6.97      219.63     82.38 o 
  -1  10   5       46.99      360.61    157.45 o 
   0  10   5     1001.84     1054.74    138.66 o 
   1  10   5      525.49      245.79     95.80 o 
   2  10   5      214.35      280.11    116.81 o 
   3  10   5    25209.76    23971.46    635.78 o 
   4  10   5    15284.46    16866.51    702.73 o 
   5  10   5    29352.77    29755.31    713.73 o 
   6  10   5      866.14      871.26    144.40 o 
   7  10   5    72508.05    72974.72   1154.64 o 
   8  10   5     1251.61     1200.29    150.33 o 
   9  10   5    33814.88    33659.52    757.71 o 
  10  10   5      793.15     1077.21    307.97 o 
  11  10   5    62397.51    66458.44   2881.94 o 
  12  10   5     1248.31     1452.83    496.02 o 
  13  10   5    27126.90    29820.91   1850.18 o 
  14  10   5     3274.01     2595.54    888.67 o 
  15  10   5    13433.60    14959.41   3711.61 o 
  16  10   5     1549.17      738.45    367.71 o 
 -16  11   5     4270.78     3950.55    488.48 o 
 -15  11   5       31.41      371.10    162.61 o 
 -14  11   5     2138.26     1700.64    242.84 o 
 -13  11   5      225.53      159.44     57.11 o 
 -12  11   5      232.03      256.76     98.47 o 
 -11  11   5      143.11      253.44     98.22 o 
 -10  11   5     1513.88     1554.25    302.60 o 
  -9  11   5        0.51      140.44     55.94 o 
  -8  11   5    10717.07    10293.76    399.79 o 
  -7  11   5    24110.24    24353.18    675.16 o 
  -6  11   5    43082.74    45637.18    501.47 o 
  -5  11   5     7863.31     7571.87    398.79 o 
  -4  11   5    25307.84    24148.50    579.68 o 
  -3  11   5    59786.58    66441.07   1889.40 o 
  -2  11   5    31347.78    31897.87    666.65 o 
  -1  11   5    52520.16    54136.43    763.65 o 
   0  11   5    10124.10     9752.59    594.04 o 
   1  11   5    93353.77    89171.16   3889.62 o 
   2  11   5     9759.03     7756.00   1397.70 o 
   3  11   5    83617.27    87437.64   2134.40 o 
   4  11   5      123.16      284.26     73.04 o 
   5  11   5    33513.62    34874.50   1434.71 o 
   6  11   5      148.66      255.87     85.46 o 
   7  11   5    19083.47    19846.30    496.41 o 
   8  11   5      166.70      280.22     68.08 o 
   9  11   5      741.31      875.85    131.84 o 
  10  11   5     3701.21     3702.09    848.91 o 
  11  11   5      491.96      664.67    311.95 o 
  12  11   5     1133.64     1461.81    435.21 o 
  13  11   5     4301.48     4230.06   1056.61 o 
  14  11   5      655.12      711.28    360.63 o 
  15  11   5     7296.29     7514.56    874.48 o 
  16  11   5     3711.21     2329.17    825.79 o 
 -16  12   5     2958.84     2814.55    440.92 o 
 -15  12   5      651.58      756.16    211.55 o 
 -14  12   5     3566.89     4531.74    652.86 o 
 -13  12   5      530.90      513.91    145.81 o 
 -12  12   5    11610.99    12392.86    664.21 o 
 -11  12   5     6236.47     6264.14    743.87 o 
 -10  12   5     3997.50     4417.93    430.03 o 
  -9  12   5     8305.97     8335.59    414.36 o 
  -8  12   5     7429.22     8349.45    413.55 o 
  -7  12   5    18206.54    17741.92    630.93 o 
  -6  12   5       74.06      168.07     53.69 o 
  -5  12   5    24855.97    25214.35    706.97 o 
  -4  12   5     3687.89     3724.06    385.84 o 
  -3  12   5    12633.51    15232.27    590.22 o 
  -2  12   5    19073.26    20855.85    640.12 o 
  -1  12   5     4340.16     4677.96    338.51 o 
   0  12   5    20277.84    19793.22    688.28 o 
   1  12   5      779.98      989.67    125.34 o 
   2  12   5    38441.09    39042.72   1102.04 o 
   3  12   5     3604.00     4015.06    438.11 o 
   4  12   5    33476.14    32438.31    769.62 o 
   5  12   5     8369.41     7538.78    522.25 o 
   6  12   5     6428.37     6784.37    269.64 o 
   7  12   5    23109.68    24023.94    668.04 o 
   8  12   5     1550.91     1714.43    177.31 o 
   9  12   5     2337.67     2147.10    233.94 o 
  10  12   5      207.20      344.03    148.12 o 
  11  12   5    11612.53    12554.81    997.81 o 
  12  12   5     2343.73     2635.96    783.96 o 
  13  12   5     4444.17     4354.00   1765.07 o 
  14  12   5     5942.35     6736.50    638.44 o 
  15  12   5     1343.72      907.48    462.07 o 
  16  12   5     2998.55     1922.04    730.23 o 
 -16  13   5      222.16      690.12    257.70 o 
 -15  13   5    11556.31    12077.36    988.87 o 
 -14  13   5        8.44      527.28    356.97 o 
 -13  13   5    23401.24    22953.30   1007.97 o 
 -12  13   5     2171.13     2435.41    322.11 o 
 -11  13   5    30403.34    29637.21    772.06 o 
 -10  13   5     5773.78     5216.15    551.15 o 
  -9  13   5    26850.00    25410.76    895.08 o 
  -8  13   5     6361.12     6401.12    463.97 o 
  -7  13   5    32902.00    32010.40    572.31 o 
  -6  13   5     8609.98     8713.60    297.47 o 
  -5  13   5    11563.12    10962.74    396.86 o 
  -4  13   5     9764.18    10654.84    459.69 o 
  -3  13   5     4448.39     4567.67    314.36 o 
  -2  13   5     5167.84     6816.17    384.78 o 
  -1  13   5     1360.44     1784.76    185.05 o 
   0  13   5        0.09      125.82     57.67 o 
   1  13   5      189.65      451.04     98.23 o 
   2  13   5    11332.69    11926.44    609.86 o 
   3  13   5     5430.65     6184.09    610.88 o 
   4  13   5    23672.93    23153.84    590.89 o 
   5  13   5     4262.44     4734.65    326.42 o 
   6  13   5    51937.07    51983.43    745.93 o 
   7  13   5     4697.58     4948.65    374.60 o 
   8  13   5    42041.56    42995.01    858.57 o 
   9  13   5      437.71      490.44     98.17 o 
  10  13   5    54091.95    52524.48   2379.01 o 
  11  13   5     1378.42     1366.64    399.59 o 
  12  13   5    31985.53    31427.18   1969.15 o 
  13  13   5     2649.05     2959.95   1002.72 o 
  14  13   5    21364.95    22564.00    930.91 o 
  15  13   5     4123.95     3423.97    783.04 o 
  16  13   5    10491.87    11576.54    787.50 o 
 -16  14   5      652.27      625.03    176.09 o 
 -15  14   5     1977.43     2632.83    566.32 o 
 -14  14   5      135.28      395.36    139.52 o 
 -13  14   5      657.81      767.15    155.49 o 
 -12  14   5     1758.00     2153.86    342.04 o 
 -11  14   5      361.18      238.74     67.31 o 
 -10  14   5        6.81      145.61     63.34 o 
  -9  14   5     8372.03     8624.62    585.96 o 
  -8  14   5     7428.75     7319.34    436.79 o 
  -7  14   5    22303.50    22734.20    609.76 o 
  -6  14   5    13813.36    13587.81    432.33 o 
  -5  14   5    25273.99    24726.96    600.36 o 
  -4  14   5    27068.20    26744.75    803.49 o 
  -3  14   5    38712.35    41663.11   1022.05 o 
  -2  14   5    43754.46    43898.48    627.90 o 
  -1  14   5    23585.95    24929.58    651.32 o 
   0  14   5    49322.55    48361.86   1279.68 o 
   1  14   5    22596.82    20789.78    518.05 o 
   2  14   5    59460.95    58805.52    813.01 o 
   3  14   5     6047.82     5810.07    310.03 o 
   4  14   5    23544.43    23913.20    597.23 o 
   5  14   5      158.45      203.93     94.82 o 
   6  14   5    18127.04    17728.46    450.09 o 
   7  14   5      843.59      859.03     90.40 o 
   8  14   5     1096.48      967.53    121.70 o 
   9  14   5     5773.61     5153.89    445.08 o 
  10  14   5      234.41      310.66    232.31 o 
  11  14   5      515.84      701.92    266.88 o 
  12  14   5     2104.87     2209.51    659.18 o 
  13  14   5        0.54      151.28    109.29 o 
  14  14   5     4205.15     3843.51    916.25 o 
  15  14   5     2101.81     1843.50    482.86 o 
 -15  15   5     3484.62     3384.61    548.48 o 
 -14  15   5      323.16      396.32    117.18 o 
 -13  15   5     4820.39     5037.61    528.01 o 
 -12  15   5       42.02      198.50    112.83 o 
 -11  15   5    12529.84    13432.95   1006.16 o 
 -10  15   5     3420.66     3075.70    366.24 o 
  -9  15   5     1230.08     1353.09    270.17 o 
  -8  15   5    10060.04     9895.30    475.69 o 
  -7  15   5     4099.79     4186.84    321.05 o 
  -6  15   5     5436.91     5855.16    376.81 o 
  -5  15   5    13475.87    12813.54    501.27 o 
  -4  15   5    15829.87    15386.54    903.90 o 
  -3  15   5     6596.53     6415.27    392.64 o 
  -2  15   5     1031.66     1178.07    123.61 o 
  -1  15   5    35000.32    36817.77    544.66 o 
   0  15   5     4143.22     4788.59    462.16 o 
   1  15   5    33897.56    36040.98    698.08 o 
   2  15   5     4447.38     4117.33    373.13 o 
   3  15   5    11695.23    11456.88    433.77 o 
   4  15   5      197.32      221.52     63.58 o 
   5  15   5     8769.91     7908.96    429.94 o 
   6  15   5    12793.69    12854.75    428.03 o 
   7  15   5      108.62      230.91     69.94 o 
   8  15   5    12734.39    13206.47    585.44 o 
   9  15   5      112.66      157.12     74.83 o 
  10  15   5     9921.23     8771.39    993.60 o 
  11  15   5      389.58      260.44    142.74 o 
  12  15   5     5465.70     5564.49   1212.41 o 
  13  15   5     1336.62     1530.07    475.55 o 
  14  15   5      181.18      395.33    193.90 o 
  15  15   5     1046.71     1390.06    417.37 o 
 -15  16   5       32.36      350.92    132.70 o 
 -14  16   5    17369.71    16801.59    654.83 o 
 -13  16   5      522.40      458.69    121.07 o 
 -12  16   5    22476.70    21212.73    896.91 o 
 -11  16   5     2592.94     2757.55    436.53 o 
 -10  16   5    47053.70    48727.81   1493.37 o 
  -9  16   5     2362.99     2439.49    315.97 o 
  -8  16   5    18795.36    19588.45    482.15 o 
  -7  16   5     3947.17     4614.78    515.21 o 
  -6  16   5    19548.17    20903.56    665.37 o 
  -5  16   5     1659.68     1864.24    157.25 o 
  -4  16   5    10666.48     9740.39    395.40 o 
  -3  16   5       53.24      215.91     57.90 o 
  -2  16   5       19.96      289.78    126.70 o 
  -1  16   5       33.88      202.95     88.79 o 
   0  16   5     1722.43     2165.68    210.20 o 
   1  16   5     6971.00     6622.47    565.24 o 
   2  16   5     1617.53     1941.52    214.32 o 
   3  16   5    17897.88    18439.15    551.80 o 
   4  16   5     1701.50     1489.52    143.99 o 
   5  16   5    49825.77    51361.57   1133.05 o 
   6  16   5     1886.30     1794.82    209.53 o 
   7  16   5    36179.37    36986.22   1315.13 o 
   8  16   5      211.77      371.40     72.61 o 
   9  16   5    66934.55    67578.19   2412.97 o 
  10  16   5     1526.58     1989.64    574.04 o 
  11  16   5    34926.90    35226.98   2278.85 o 
  12  16   5     4234.19     4134.83    900.52 o 
  13  16   5    16321.54    18821.36    791.40 o 
  14  16   5     2201.06     1979.92    764.35 o 
  15  16   5     9076.66     9210.75   1294.60 o 
 -14  17   5      223.15      490.43    144.20 o 
 -13  17   5     2669.05     2778.63    322.66 o 
 -12  17   5     1529.95     1324.52    271.54 o 
 -11  17   5     3926.43     4092.68    687.65 o 
 -10  17   5     5760.06     6077.68    676.62 o 
  -9  17   5     2976.88     3344.96    398.64 o 
  -8  17   5    25930.17    26316.98    591.31 o 
  -7  17   5    24159.54    23985.58    701.33 o 
  -6  17   5    11084.69    10801.95    466.10 o 
  -5  17   5    29367.38    28577.70    635.58 o 
  -4  17   5     6296.35     5453.09    365.71 o 
  -3  17   5    50321.18    49422.67   1228.38 o 
  -2  17   5     7885.66     7119.35    357.27 o 
  -1  17   5    59811.62    65293.06   2501.90 o 
   0  17   5      283.93      393.30     81.00 o 
   1  17   5    54934.85    56675.91   1067.49 o 
   2  17   5      515.88      508.91     82.71 o 
   3  17   5    39996.82    41727.76    910.22 o 
   4  17   5      826.67     1021.42    125.01 o 
   5  17   5     3787.60     4210.99    446.69 o 
   6  17   5       33.02      104.55     62.74 o 
   7  17   5     5962.05     5610.80    493.59 o 
   8  17   5      116.76      224.94    114.89 o 
   9  17   5      123.22      173.73    132.14 o 
  10  17   5     1430.86     1562.53    407.26 o 
  11  17   5     1615.72     2045.39    579.57 o 
  12  17   5     3606.35     3490.98    941.40 o 
  13  17   5     2461.28     1946.97    746.03 o 
  14  17   5     4559.70     4032.44   1107.72 o 
  15  17   5     6996.94     7979.67   1106.74 o 
 -14  18   5       88.62      263.82    133.45 o 
 -13  18   5       41.27      279.27     72.01 o 
 -12  18   5      869.42     1062.07    207.59 o 
 -11  18   5     3646.45     3551.74    620.31 o 
 -10  18   5      247.34      464.83    124.67 o 
  -9  18   5    10760.77    11399.09    778.26 o 
  -8  18   5      949.65      861.66    121.05 o 
  -7  18   5    13674.46    13656.21    579.63 o 
  -6  18   5       21.06       76.87     76.42 o 
  -5  18   5     6003.20     5841.04    359.35 o 
  -4  18   5     4252.39     4609.32    362.13 o 
  -3  18   5     1447.27     1944.10    236.26 o 
  -2  18   5     2235.07     2523.40    260.04 o 
  -1  18   5     9152.71     9744.70    421.15 o 
   0  18   5    19282.01    20004.39    636.89 o 
   1  18   5     1301.57     1652.64    171.66 o 
   2  18   5     7647.76     7119.39    421.91 o 
   3  18   5     1781.11     1672.26    174.54 o 
   4  18   5     3676.98     3271.36    431.49 o 
   5  18   5     2651.54     2469.22    333.46 o 
   6  18   5      374.40      536.84     90.01 o 
   7  18   5    12757.51    11439.20    743.74 o 
   8  18   5      805.47      848.44    135.09 o 
   9  18   5     5912.98     5820.55    609.71 o 
  10  18   5      239.80      780.17    318.30 o 
  11  18   5     4729.51     4644.65   1210.06 o 
  12  18   5      632.07      650.10    342.03 o 
  13  18   5       33.09      113.21    102.35 o 
  14  18   5     1234.81      959.66    348.45 o 
 -14  19   5      676.60      794.36    189.84 o 
 -13  19   5    14618.33    14947.52    853.25 o 
 -12  19   5     1048.03     1832.95    268.29 o 
 -11  19   5    15127.60    14800.96    994.90 o 
 -10  19   5     2350.57     2970.84    456.64 o 
  -9  19   5    19049.94    20714.17   1123.90 o 
  -8  19   5     1721.12     1613.22    202.04 o 
  -7  19   5     3403.30     2981.31    344.60 o 
  -6  19   5       44.03      208.14     72.16 o 
  -5  19   5     3811.79     3713.94    364.05 o 
  -4  19   5     5467.51     5239.86    448.29 o 
  -3  19   5     2030.19     2904.14    340.17 o 
  -2  19   5      613.06      722.30    148.44 o 
  -1  19   5      862.64     1061.49    251.20 o 
   0  19   5    20677.97    18403.88   1090.11 o 
   1  19   5      702.95      743.05    106.57 o 
   2  19   5    18316.80    19661.47    945.29 o 
   3  19   5     5376.78     5010.75    413.32 o 
   4  19   5    47024.39    47971.25   1269.85 o 
   5  19   5    10200.75    10499.86    528.91 o 
   6  19   5    32278.09    32843.91    906.66 o 
   7  19   5     5587.64     5427.37    590.84 o 
   8  19   5    44977.34    43290.93   1228.18 o 
   9  19   5     7587.38     6787.67    800.19 o 
  10  19   5    32037.75    32328.78   2029.40 o 
  11  19   5     6539.24     7782.70    718.42 o 
  12  19   5     7139.02     6675.25    828.28 o 
  13  19   5     1396.45     1307.89    285.16 o 
  14  19   5     6670.90     5475.71   1175.02 o 
 -14  20   5     2474.32     2374.85    292.34 o 
 -13  20   5      310.30      362.68    101.76 o 
 -12  20   5     3043.83     3461.06    320.56 o 
 -11  20   5       85.52      213.43     93.06 o 
 -10  20   5     4605.97     4461.26    718.49 o 
  -9  20   5     5227.07     5266.48    650.26 o 
  -8  20   5     9584.34     9580.12    534.69 o 
  -7  20   5     3164.67     2986.01    337.21 o 
  -6  20   5    31510.09    33229.35    741.41 o 
  -5  20   5     1002.46      980.23    149.23 o 
  -4  20   5    41455.26    41177.55    980.35 o 
  -3  20   5     3227.11     3511.86    345.16 o 
  -2  20   5    44446.68    45491.58   1206.72 o 
  -1  20   5     2548.98     2759.07    432.36 o 
   0  20   5    42443.61    43998.89   2076.07 o 
   1  20   5     5218.22     5819.02    474.48 o 
   2  20   5    12286.06    12331.98    639.67 o 
   3  20   5      312.02      298.72     83.53 o 
   4  20   5     3460.43     3348.61    467.29 o 
   5  20   5     2502.20     2294.67    313.60 o 
   6  20   5       61.61      231.40     68.48 o 
   7  20   5      509.56      516.68     94.66 o 
   8  20   5       23.57       17.16    124.48 o 
   9  20   5     1328.11     1189.22    192.01 o 
  10  20   5     1332.67      839.22    361.44 o 
  11  20   5     4878.59     4247.35    985.82 o 
  12  20   5      780.77      664.10    290.54 o 
  13  20   5     7940.35     8542.58    814.69 o 
 -13  21   5     1108.86     1399.72    187.69 o 
 -12  21   5      396.07      469.81    121.80 o 
 -11  21   5       79.27      182.66     70.65 o 
 -10  21   5     4079.82     3851.21    501.77 o 
  -9  21   5      136.04      249.63    107.15 o 
  -8  21   5     3018.49     2912.60    465.54 o 
  -7  21   5      344.70      481.17    119.82 o 
  -6  21   5     1623.58     1536.03    198.76 o 
  -5  21   5     1332.51     1465.98    193.25 o 
  -4  21   5      403.43      438.76    108.36 o 
  -3  21   5      513.69      461.25    118.23 o 
  -2  21   5      504.84      634.63    180.13 o 
  -1  21   5     1045.76      719.86    171.90 o 
   0  21   5       50.92       69.85     60.81 o 
   1  21   5     8461.23     8538.64    674.19 o 
   2  21   5     4628.20     4468.22    482.55 o 
   3  21   5      912.94     1530.31    284.81 o 
   4  21   5     1323.10     1619.94    286.35 o 
   5  21   5       64.89      193.96     65.63 o 
   6  21   5     1224.21     1194.40    184.39 o 
   7  21   5        3.76       97.65     69.35 o 
   8  21   5     1806.02     1445.23    475.23 o 
   9  21   5      769.33      414.67    196.29 o 
  10  21   5      374.92      259.44    194.76 o 
  11  21   5      543.28      492.08    209.69 o 
  12  21   5      282.53      458.04    211.92 o 
  13  21   5     1937.86     1676.07    372.90 o 
 -13  22   5     2614.73     2552.73    329.72 o 
 -12  22   5     2148.95     2657.82    323.58 o 
 -11  22   5     2467.24     2455.23    307.01 o 
 -10  22   5     4679.34     4945.77    553.59 o 
  -9  22   5     1580.42     1678.34    226.74 o 
  -8  22   5     2016.30     2076.34    333.41 o 
  -7  22   5      959.26      848.14    156.97 o 
  -6  22   5      627.33      747.20    129.61 o 
  -5  22   5     5849.59     5645.76    549.63 o 
  -4  22   5     4193.51     3986.59    404.99 o 
  -3  22   5     9573.12    11423.86    585.30 o 
  -2  22   5      131.42      172.32     57.85 o 
  -1  22   5    35912.84    34273.77   1641.25 o 
   0  22   5      548.09      540.44     97.21 o 
   1  22   5    32728.85    34204.45    830.49 o 
   2  22   5     3770.87     3621.86   1207.11 o 
   3  22   5    42851.57    42870.59   1328.74 o 
   4  22   5    13388.39    12634.38   1395.34 o 
   5  22   5    27777.88    28139.55    805.36 o 
   6  22   5     8425.82     8145.31    575.80 o 
   7  22   5    13947.56    13336.71    931.63 o 
   8  22   5     6533.22     5596.06    746.90 o 
   9  22   5    15841.71    13082.73   1636.65 o 
  10  22   5     5370.60     5270.28    730.75 o 
  11  22   5     1945.83     1597.11    400.30 o 
  12  22   5     1696.88     1223.00    411.51 o 
 -12  23   5       44.38      426.50     86.96 o 
 -11  23   5     6835.63     6472.56    673.62 o 
 -10  23   5       70.80      182.75    114.85 o 
  -9  23   5     8454.51     8685.63    684.01 o 
  -8  23   5      920.17     1021.87    197.81 o 
  -7  23   5    10144.89    10284.06    749.26 o 
  -6  23   5      295.42      288.91     81.27 o 
  -5  23   5    22516.60    22439.20    751.13 o 
  -4  23   5       53.27      129.41     59.27 o 
  -3  23   5    10873.34    10362.29    705.56 o 
  -2  23   5       70.86       81.55     69.89 o 
  -1  23   5    10911.20    11295.01    624.92 o 
   0  23   5     1803.72     1746.67    236.00 o 
   1  23   5     3598.30     3305.55    498.78 o 
   2  23   5      140.31      338.35    125.30 o 
   3  23   5     1391.86     1159.87    253.62 o 
   4  23   5     2220.77     1993.57    274.62 o 
   5  23   5      916.43      802.41    174.19 o 
   6  23   5     1686.67     1690.04    304.83 o 
   7  23   5      342.85      226.57    154.84 o 
   8  23   5     1803.33     1356.81    317.36 o 
   9  23   5       20.96      217.31    280.05 o 
  10  23   5     5407.45     4331.93    840.85 o 
  11  23   5      396.59      370.65    163.21 o 
  12  23   5     6346.42     6795.41    946.27 o 
 -12  24   5     1815.89     1954.83    622.16 o 
 -11  24   5       43.17      158.30     83.28 o 
 -10  24   5     2106.61     1843.51    290.45 o 
  -9  24   5     1038.08      925.92    251.55 o 
  -8  24   5     3762.48     3756.39    430.90 o 
  -7  24   5      739.73      505.12    140.50 o 
  -6  24   5     5098.30     5302.83    708.72 o 
  -5  24   5     4794.21     4136.45    605.87 o 
  -4  24   5     5439.12     5586.58    520.60 o 
  -3  24   5     8222.88     7883.74    610.40 o 
  -2  24   5      821.83      616.20     87.15 o 
  -1  24   5      584.62      517.02     77.06 o 
   0  24   5      107.42      108.16     52.89 o 
   1  24   5     4582.48     4181.79    613.85 o 
   2  24   5      807.34      977.78    258.47 o 
   3  24   5      503.67      423.90    117.87 o 
   4  24   5     6597.34     6297.64    609.09 o 
   5  24   5       66.75      145.33     73.99 o 
   6  24   5     3362.79     3484.53    700.57 o 
   7  24   5       12.51      242.74     94.11 o 
   8  24   5     4045.31     2951.58    743.92 o 
   9  24   5      302.15      397.32    161.02 o 
  10  24   5      610.27      237.20    208.38 o 
  11  24   5     1059.54      909.08    370.03 o 
  12  24   5      512.47      441.14    201.52 o 
 -11  25   5       54.64      160.39    103.63 o 
 -10  25   5      148.79      262.56    122.86 o 
  -9  25   5      299.58      194.88    102.63 o 
  -8  25   5      413.10      253.06    133.84 o 
  -7  25   5      350.27      391.08    137.72 o 
  -6  25   5     4786.67     4574.52    774.70 o 
  -5  25   5     2519.22     2117.19    374.88 o 
  -4  25   5     8693.12     8142.81    660.92 o 
  -3  25   5     5273.41     6160.28    676.94 o 
  -2  25   5    16638.91    15547.34   1033.28 o 
  -1  25   5     4480.81     3422.52    365.20 o 
   0  25   5    16808.08    16471.49   1734.31 o 
   1  25   5    15432.38    17378.89   1539.99 o 
   2  25   5    12461.81    13299.05    948.15 o 
   3  25   5    13477.80    13169.96   1535.11 o 
   4  25   5     7620.06     6835.70    659.45 o 
   5  25   5    14315.63    14068.92    881.51 o 
   6  25   5     2872.18     2324.56    491.82 o 
   7  25   5     6930.19     6021.65   1469.28 o 
   8  25   5     1919.48     1830.75    492.58 o 
   9  25   5     3903.24     3659.85    786.44 o 
  10  25   5      486.35      641.28    325.76 o 
  11  25   5     1383.58     1067.90    421.20 o 
 -10  26   5    12040.69    13289.22   1407.15 o 
  -9  26   5       21.04      372.93    102.24 o 
  -8  26   5     7443.63     7546.56    972.65 o 
  -7  26   5     1206.12     1319.02    239.36 o 
  -6  26   5     6409.56     6129.42    945.31 o 
  -5  26   5      841.75      840.54    254.88 o 
  -4  26   5     3345.17     2991.03    902.24 o 
  -3  26   5     1742.34     1369.40    322.05 o 
  -2  26   5      190.03      180.77    180.87 o 
  -1  26   5      661.79      948.42    363.48 o 
   0  26   5       21.34        0.02    164.72 o 
   1  26   5       66.51       63.70    116.79 o 
   2  26   5      588.45      361.21    195.61 o 
   3  26   5      571.26      621.47    316.76 o 
   4  26   5      444.96      306.95    355.47 o 
   5  26   5     6522.75     5892.05    521.66 o 
   7  26   5     8046.98     7532.23    804.41 o 
   8  26   5      141.91      185.94    157.43 o 
   9  26   5    15836.01    17376.11    810.55 o 
  10  26   5      243.33      259.41    111.85 o 
 -10  27   5      130.51      311.83     86.32 o 
  -9  27   5     4637.57     4112.38    514.33 o 
  -8  27   5     3972.64     3473.23    746.49 o 
  -7  27   5     3761.24     3313.99    477.34 o 
  -6  27   5     2406.08     2235.77    924.69 o 
  -5  27   5     2134.96     1968.65    394.04 o 
  -4  27   5    10307.52    10472.92   1026.90 o 
  -3  27   5       64.07      153.35     70.91 o 
  -2  27   5     8958.51     9872.57    752.63 o 
  -1  27   5     1107.33     1188.43    392.75 o 
   0  27   5     5177.75     4668.45   1175.86 o 
   1  27   5     2179.28     2396.46    655.09 o 
   2  27   5     2294.70     2367.73    728.47 o 
   3  27   5     9858.50     9557.19   1210.64 o 
   4  27   5      152.83      472.86    220.12 o 
   5  27   5     2775.45     2624.66    761.04 o 
   6  27   5      918.25      954.58    309.43 o 
   7  27   5     4292.17     3363.56    707.64 o 
   8  27   5     4208.43     3661.07   1004.51 o 
   9  27   5     1606.14     1083.96    432.35 o 
  10  27   5     6199.44     4628.20   1130.88 o 
  -9  28   5     1945.07     1984.84    295.16 o 
  -8  28   5      132.67      633.50    164.44 o 
  -7  28   5    10798.74    11162.56    854.63 o 
  -6  28   5      840.50     1305.99    314.72 o 
  -5  28   5    11681.13    11928.13    718.81 o 
  -4  28   5     6672.96     6863.00    521.55 o 
  -3  28   5    12757.79    13023.36    652.19 o 
  -2  28   5    10394.41    11574.07   2659.83 o 
  -1  28   5    19032.84    21835.74   1079.92 o 
   0  28   5    20621.76    22199.29   1105.61 o 
   1  28   5     9865.26    10778.91   1265.31 o 
   2  28   5    24010.80    25562.93   1235.39 o 
   3  28   5     6810.19     5826.92    848.67 o 
   4  28   5    14234.99    12845.10    371.90 o 
   5  28   5     1648.22     1712.13    548.22 o 
   6  28   5    15778.62    17796.82    773.02 o 
   7  28   5      769.84     1310.40    362.28 o 
   8  28   5     2824.33     2040.77    860.08 o 
   9  28   5      566.00      638.00    320.24 o 
  -8  29   5     3648.76     3484.95    563.29 o 
  -7  29   5    12483.35    11220.33    653.63 o 
  -6  29   5     2328.89     2295.40    630.05 o 
  -5  29   5     7328.06     7375.26    815.86 o 
  -4  29   5     3193.74     2435.10    407.70 o 
  -3  29   5     1937.84     2081.78    556.10 o 
  -2  29   5      776.07      426.33    132.20 o 
  -1  29   5      173.66      521.11    229.63 o 
   0  29   5       71.61      202.06    160.37 o 
   1  29   5     1383.44     1804.69    386.71 o 
   2  29   5     1081.77     1130.48    344.26 o 
   3  29   5     1404.14     2116.72    598.84 o 
   4  29   5     5355.98     5033.88    686.75 o 
   5  29   5     1935.24     1740.39    416.74 o 
   6  29   5     9521.57    10714.09   1012.24 o 
   7  29   5     1924.51     1854.40    509.87 o 
   8  29   5    16727.83    17307.72   1380.09 o 
  -7  30   5     3337.78     3347.25    848.65 o 
  -6  30   5     1555.60     1415.01    330.26 o 
  -5  30   5     4047.31     4534.06    952.14 o 
  -4  30   5      693.14      935.56    228.30 o 
  -3  30   5     9402.24     8592.46   1161.76 o 
  -2  30   5      719.18      416.64    133.20 o 
  -1  30   5     6984.42     7806.43    657.52 o 
   0  30   5     4074.44     3227.16    660.46 o 
   1  30   5     3948.31     4739.94    586.29 o 
   2  30   5     5554.15     5668.20    972.69 o 
   3  30   5      144.77      272.23    134.22 o 
   4  30   5     5428.58     4583.64   1083.98 o 
   5  30   5      277.26      376.22    180.82 o 
   6  30   5     2839.03     2535.61    631.74 o 
   7  30   5     3853.79     3057.05   1045.57 o 
  -6  31   5    11740.41    10662.90   1241.70 o 
  -5  31   5     8768.24    10041.39   1327.33 o 
  -4  31   5     8398.91     7098.33   1204.01 o 
  -3  31   5    17810.11    17821.33   1593.75 o 
  -2  31   5    15629.97    15234.41   1372.26 o 
  -1  31   5    19041.92    19878.60    954.63 o 
   0  31   5    12327.85    12803.48   1608.94 o 
   1  31   5    29500.52    30993.94   1387.54 o 
   2  31   5     4544.73     4631.41   1116.57 o 
   3  31   5    12336.24    12335.56   1161.30 o 
   4  31   5     1871.99     2598.42    647.48 o 
   5  31   5    11363.21    10737.31   1435.43 o 
   6  31   5       59.85      126.32    160.57 o 
  -4  32   5     5355.26     6125.07   1122.13 o 
  -3  32   5     2061.32     1998.77    491.32 o 
  -2  32   5      121.29      156.78    144.17 o 
  -1  32   5      793.26     1019.66    326.00 o 
   0  32   5     1111.49     1230.75    429.01 o 
   1  32   5      128.55      193.49    101.12 o 
   2  32   5     1082.27      737.80    265.13 o 
   3  32   5     2976.49     2302.31    429.27 o 
   4  32   5     2916.92     2566.90    510.08 o 
  -1  33   5     1977.82     1961.77    461.38 o 
   0  33   5      471.76      978.12    315.22 o 
   1  33   5     5789.55     5472.91    671.03 o 
 -17   0   6     1938.02     2811.58    463.33 o 
 -16   0   6      607.99     1039.60    350.63 o 
 -15   0   6      260.46      362.54    184.97 o 
 -14   0   6     4401.19     3782.14    972.97 o 
 -13   0   6     4663.73     4390.09    789.20 o 
 -12   0   6    13401.79    12264.43    878.93 o 
 -11   0   6      100.62      337.56    241.87 o 
 -10   0   6    12393.33    12765.46    761.18 o 
  -9   0   6     5168.41     4873.90    385.85 o 
  -8   0   6    13961.51    13706.04    609.00 o 
  -7   0   6     3274.48     3860.10    442.26 o 
  -6   0   6    48550.73    51105.25   1724.48 o 
  -5   0   6     2472.74     2955.27    315.44 o 
  -4   0   6    65137.10    62607.97   1049.24 o 
  -3   0   6     2184.15     2135.74    226.68 o 
  -2   0   6    67680.95    64330.58   1108.87 o 
  -1   0   6     1959.57     2841.70    380.99 o 
   0   0   6    89508.80    83868.81   2044.11 o 
   1   0   6     2469.12     3436.67    642.97 o 
   2   0   6    66612.08    62107.94   1541.70 o 
   3   0   6     4523.02     4436.37    471.77 o 
   4   0   6    27201.02    26508.24    998.09 o 
   5   0   6     1332.63     1415.40    269.08 o 
   6   0   6     2132.09     2358.02    471.73 o 
   7   0   6      409.57      225.97    101.21 o 
   8   0   6    15377.80    14678.38   1041.63 o 
   9   0   6      574.68      338.52    113.97 o 
  10   0   6       76.69      378.73    183.23 o 
  11   0   6    14617.43    13014.73    956.95 o 
  12   0   6      450.80      607.86    254.58 o 
  13   0   6    26962.80    28553.64   1846.40 o 
  14   0   6     1369.70      762.76    288.13 o 
  15   0   6    21888.26    23081.07    962.71 o 
  16   0   6     1293.45     1239.69    290.70 o 
 -17   1   6     5047.57     4185.82    673.95 o 
 -16   1   6     5131.78     5482.25    695.12 o 
 -15   1   6     6383.20     6605.29    651.21 o 
 -14   1   6    17833.80    19415.99   1126.43 o 
 -13   1   6     3010.30     3357.81    523.81 o 
 -12   1   6    18739.10    18065.67    763.15 o 
 -11   1   6     2780.18     3197.52    295.05 o 
 -10   1   6    28588.21    29414.51    724.74 o 
  -9   1   6     1639.34     2364.16    170.21 o 
  -8   1   6    14634.29    15000.42    412.76 o 
  -7   1   6      507.81      472.23     81.42 o 
  -6   1   6     6964.74     6724.84    308.87 o 
  -5   1   6    12838.29    13876.47    397.54 o 
  -4   1   6       32.09      229.90     36.63 o 
  -3   1   6     7700.22     7743.28    359.94 o 
  -2   1   6     1363.09     1422.12    222.11 o 
  -1   1   6     2893.70     3648.03    306.69 o 
   0   1   6     6239.67     6658.40    376.92 o 
   1   1   6     3244.85     3841.81    341.88 o 
   2   1   6    40878.01    40024.45   1019.53 o 
   3   1   6     9749.92    10082.31    682.61 o 
   4   1   6    32816.31    34297.70   1891.36 o 
   5   1   6    11805.62    10525.23    498.28 o 
   7   1   6    19867.91    19893.23    606.44 o 
   8   1   6    19426.39    19213.29    495.42 o 
   9   1   6    16258.47    15422.19    557.10 o 
  10   1   6     9337.13     8916.82    653.47 o 
  11   1   6    19183.57    19040.20    956.99 o 
  12   1   6      738.21      978.68    246.53 o 
  13   1   6    16797.81    16127.26   1864.44 o 
  14   1   6      797.31      538.72    313.49 o 
  15   1   6     1674.94     1551.50    356.75 o 
  16   1   6      420.13      745.11    182.60 o 
 -17   2   6     2099.78     2512.98    250.06 o 
 -16   2   6     8692.39     9156.16    976.75 o 
 -15   2   6     8062.10     6525.83    797.04 o 
 -14   2   6     5123.88     4880.91    917.44 o 
 -13   2   6    13576.75    13935.53   1093.63 o 
 -12   2   6     5118.47     4803.82    608.21 o 
 -11   2   6    11390.77    11774.57    502.92 o 
 -10   2   6     1543.70     1389.46    143.49 o 
  -9   2   6     8441.92     9399.10    365.75 o 
  -8   2   6      271.84      261.08     40.69 o 
  -7   2   6     6751.98     7305.02    519.48 o 
  -6   2   6     5226.76     5376.64    252.72 o 
  -5   2   6      798.67     1017.28     97.80 o 
  -4   2   6     8999.60    11084.68    418.94 o 
  -3   2   6      335.14      323.77    119.62 o 
  -2   2   6      336.88      894.70    116.95 o 
  -1   2   6      307.51      428.26     90.64 o 
   0   2   6     2905.33     4130.66    450.71 o 
   1   2   6     7968.98     8270.18    458.69 o 
   2   2   6     4443.45     4670.59    421.95 o 
   3   2   6    43179.72    39894.95   1062.51 o 
   4   2   6    20431.03    21572.98    793.75 o 
   5   2   6    24224.62    24423.17   1121.04 o 
   6   2   6    20819.59    18572.20    885.19 o 
   7   2   6    21862.63    21920.73    548.99 o 
   8   2   6    14004.44    14301.00    497.46 o 
   9   2   6    12121.92    11555.38    541.82 o 
  10   2   6    13245.29    13058.38    697.06 o 
  11   2   6     4390.39     4514.94    729.47 o 
  12   2   6    18516.73    19643.75    848.35 o 
  13   2   6       58.70      -42.96    163.01 o 
  14   2   6     3284.25     3536.92    675.16 o 
  15   2   6      196.61      303.89    131.03 o 
  16   2   6      731.52      499.01    140.56 o 
 -17   3   6       74.65      385.73    132.86 o 
 -16   3   6     1997.23     2220.53    447.34 o 
 -15   3   6      639.68      462.42    450.72 o 
 -14   3   6       14.46      353.07    118.72 o 
 -13   3   6     9275.23     8973.19    788.57 o 
 -12   3   6     1493.00     1774.93    253.77 o 
 -11   3   6    12876.05    12961.28    609.99 o 
 -10   3   6      334.54      289.50     76.19 o 
  -9   3   6    16853.61    17034.72    527.77 o 
  -8   3   6     7633.18     7749.95    266.33 o 
  -7   3   6    78964.07    76302.83   1815.69 o 
  -6   3   6       62.78      116.25     45.68 o 
  -5   3   6    85488.80    85192.17   1109.79 o 
  -4   3   6     1312.47     1385.13    131.53 o 
  -3   3   6    90570.41    87563.09   1197.04 o 
  -2   3   6       88.47      165.11     64.95 o 
  -1   3   6   116436.30   116802.66   1613.24 o 
   0   3   6    15777.02    12739.64    783.17 o 
   1   3   6    68664.62    69621.88    989.45 o 
   2   3   6     6021.07     5655.40    668.42 o 
   3   3   6    45009.04    44407.03   1134.63 o 
   4   3   6     7771.67     8846.18    599.73 o 
   5   3   6     2380.72     2725.88    341.15 o 
   6   3   6     1526.19     1613.55    228.12 o 
   7   3   6    12557.12    11872.14    426.07 o 
   8   3   6      142.75      349.75     63.17 o 
   9   3   6     2339.77     1989.97    215.32 o 
  10   3   6     4527.92     4799.28    655.64 o 
  11   3   6      556.45      848.89    213.98 o 
  12   3   6     8860.03     8960.52    766.02 o 
  13   3   6      169.22      426.63    153.62 o 
  14   3   6    19795.73    19709.90    737.95 o 
  15   3   6     1310.05     1368.63    261.98 o 
  16   3   6    17205.40    18603.76    621.02 o 
 -16   4   6     2291.22     2681.99    299.99 o 
 -15   4   6     8611.68     7829.26    714.60 o 
 -14   4   6     1974.69     1587.48    318.61 o 
 -13   4   6     7668.01     7235.04    778.51 o 
 -12   4   6     1040.11     1004.01    139.22 o 
 -11   4   6    22127.43    21008.03    796.07 o 
 -10   4   6     5136.21     5783.84    441.21 o 
  -9   4   6    14705.71    15374.79    603.66 o 
  -8   4   6     6108.90     5338.68    299.88 o 
  -7   4   6     6462.92     7416.61    381.26 o 
  -6   4   6     3574.43     4111.88    297.89 o 
  -5   4   6     1089.91      907.09    107.54 o 
  -4   4   6      380.53      599.43    152.61 o 
  -3   4   6     1137.48     1621.43    150.17 o 
  -2   4   6      249.53      331.24    165.46 o 
  -1   4   6     1058.71     1560.90    215.26 o 
   0   4   6       21.39      257.41     63.89 o 
   1   4   6    29615.13    29716.69   1154.25 o 
   2   4   6       36.38      195.77     59.35 o 
   3   4   6    18024.82    16239.75    746.85 o 
   4   4   6     6631.48     7181.57    483.38 o 
   5   4   6    31369.84    32931.45   1364.04 o 
   6   4   6     3337.96     4574.87    599.07 o 
   7   4   6    20604.66    19599.07    548.65 o 
   8   4   6    15197.89    15110.03    679.45 o 
   9   4   6     8674.99     8543.78    631.52 o 
  10   4   6     7282.91     7301.31    949.65 o 
  11   4   6     1332.08     1505.07    300.24 o 
  12   4   6    14764.76    16339.17    813.21 o 
  13   4   6      621.27      691.76    211.01 o 
  14   4   6     4954.05     4858.88    687.18 o 
  15   4   6      172.52      309.61    117.19 o 
  16   4   6      662.02      585.90    327.35 o 
 -16   5   6     4234.70     4517.13    635.14 o 
 -15   5   6     3455.48     3946.67    691.75 o 
 -14   5   6     6815.33     6244.10    726.15 o 
 -13   5   6     3072.77     2386.63    455.17 o 
 -12   5   6    12769.80    13569.90    833.26 o 
 -11   5   6     2710.96     2287.29    265.21 o 
 -10   5   6     6260.91     6537.24    494.16 o 
  -9   5   6     3700.86     3860.65    394.69 o 
  -8   5   6     6525.32     7154.75    389.46 o 
  -7   5   6     8348.07     8326.64    616.00 o 
  -6   5   6     3596.01     4044.22    526.60 o 
  -5   5   6     1732.11     1822.71    156.43 o 
  -4   5   6      234.63      314.49     61.97 o 
  -3   5   6     8935.77     8379.92    605.98 o 
  -2   5   6      249.24      215.59     56.81 o 
  -1   5   6     9086.91     8800.83    482.28 o 
   0   5   6     2928.94     2733.94    383.47 o 
   1   5   6     6102.05     5539.64    586.96 o 
   2   5   6     6540.34     5760.91    333.05 o 
   3   5   6     4103.75     4935.79    553.71 o 
   4   5   6     5907.01     6331.48    510.04 o 
   5   5   6     6118.99     4932.35    471.35 o 
   6   5   6     2705.91     2711.24    370.78 o 
   7   5   6     3683.94     3799.21    488.33 o 
   8   5   6     3858.08     3464.56    342.87 o 
   9   5   6     2795.21     2431.43    672.30 o 
  10   5   6     2679.70     3389.64    792.22 o 
  11   5   6    10055.98     9807.30    837.33 o 
  12   5   6     1683.48     1559.00    504.95 o 
  13   5   6     3546.93     3681.92    786.44 o 
  14   5   6       38.87      177.39    150.65 o 
  15   5   6     2154.14     2077.59    418.12 o 
  16   5   6     2148.05     2227.64    389.48 o 
 -16   6   6      492.55      482.42    156.54 o 
 -15   6   6     3084.97     3380.99    494.81 o 
 -14   6   6      843.35      770.35    202.09 o 
 -13   6   6      762.41     1033.27    259.35 o 
 -12   6   6     7362.53     6659.34    641.69 o 
 -11   6   6     3249.50     3603.74    387.51 o 
 -10   6   6    10443.97    10737.88    549.03 o 
  -9   6   6      466.41      495.33     88.07 o 
  -8   6   6    23640.21    24380.59    681.69 o 
  -7   6   6      331.52      154.17     36.98 o 
  -6   6   6    54476.99    54312.66    780.07 o 
  -5   6   6       67.24      240.03    127.80 o 
  -4   6   6    53716.66    52606.34    736.58 o 
  -3   6   6     2639.87     2925.80    320.83 o 
  -2   6   6    86116.08    84274.11   1160.46 o 
  -1   6   6      113.47       50.83     98.23 o 
   0   6   6    52939.70    52985.33    751.02 o 
   1   6   6     6112.38     5950.57    478.00 o 
   2   6   6    59892.70    58348.61   1537.72 o 
   3   6   6     1980.90     1672.38    206.94 o 
   4   6   6    27732.29    26546.24    849.89 o 
   5   6   6      250.59      172.50     76.36 o 
   6   6   6     8580.12     7521.33    454.64 o 
   7   6   6     5942.41     5081.71    341.44 o 
   8   6   6     6507.89     5459.25    430.13 o 
   9   6   6     1661.97     1549.83    273.73 o 
  10   6   6        3.49     -150.06    150.06 o 
  11   6   6    15011.38    17995.49   1407.29 o 
  12   6   6     1166.47     1352.31    363.55 o 
  13   6   6     9461.10    10712.75    976.85 o 
  14   6   6       21.35      151.15    166.71 o 
  15   6   6    11874.93    11824.33    690.40 o 
  16   6   6        4.39      255.79    116.03 o 
 -16   7   6     1857.18     1880.72    326.89 o 
 -15   7   6     1371.66     1593.03    321.72 o 
 -14   7   6     1731.02     1899.38    361.47 o 
 -13   7   6     4288.28     3531.53    493.08 o 
 -12   7   6      205.66      204.83     90.14 o 
 -11   7   6     1848.48     2188.35    261.50 o 
 -10   7   6     3806.45     3311.73    331.59 o 
  -9   7   6     1808.36     2193.19    309.43 o 
  -8   7   6     1549.33     2153.24    183.12 o 
  -7   7   6     6611.55     6671.00    238.05 o 
  -6   7   6     1126.16     1250.64    112.17 o 
  -5   7   6     5738.30     5309.58    327.47 o 
  -4   7   6      662.14      761.31     97.58 o 
  -3   7   6     6706.22     7094.24    412.73 o 
  -2   7   6      910.17     1069.18    138.80 o 
  -1   7   6     7748.14     8169.26    458.26 o 
   0   7   6      900.30     1000.04    219.14 o 
   1   7   6     6341.17     7575.47    849.94 o 
   2   7   6     2116.88     2213.14    413.62 o 
   3   7   6    14244.77    11601.28    845.21 o 
   4   7   6      188.81      232.12     93.58 o 
   5   7   6     1703.98     1565.53    337.27 o 
   6   7   6    11010.18    11303.87    483.45 o 
   7   7   6     7996.15     8924.60    467.46 o 
   8   7   6     7845.25     7804.21    459.27 o 
   9   7   6     2174.53     1914.88    449.29 o 
  10   7   6     4513.62     4284.38    875.45 o 
  11   7   6      327.18      503.28    182.82 o 
  12   7   6     2145.91     2660.28    672.91 o 
  13   7   6     2883.01     3081.13    882.82 o 
  14   7   6      142.36      234.59    130.34 o 
  15   7   6       44.37      399.45    174.83 o 
  16   7   6      196.99      326.93     79.11 o 
 -16   8   6     1250.83     1574.67    344.54 o 
 -15   8   6      855.54      760.39    250.83 o 
 -14   8   6     1578.30     1662.27    741.36 o 
 -13   8   6     3449.63     3133.54    440.04 o 
 -12   8   6     3134.49     2603.27    376.96 o 
 -11   8   6     1319.62     1327.04    175.37 o 
 -10   8   6     1369.67     1365.93    182.37 o 
  -9   8   6     1697.54     1916.14    196.76 o 
  -8   8   6      954.11     1309.22    140.34 o 
  -7   8   6     1373.67     1322.65    156.65 o 
  -6   8   6     4744.56     4710.58    194.18 o 
  -5   8   6     6459.11     6413.60    357.23 o 
  -4   8   6    12245.27    11786.58    724.37 o 
  -3   8   6     2360.06     2762.09    251.25 o 
  -2   8   6     6217.52     5546.69    408.98 o 
  -1   8   6       71.27      245.47    120.01 o 
   0   8   6      919.94      943.73    180.29 o 
   1   8   6     3344.56     4166.68    452.78 o 
   2   8   6     2221.42     2444.24    268.84 o 
   3   8   6     1775.63     2318.02    310.98 o 
   4   8   6      564.09      711.21    169.26 o 
   5   8   6      206.65      495.10    134.34 o 
   6   8   6     2026.74     2199.11    209.59 o 
   7   8   6     3741.90     3099.99    390.01 o 
   8   8   6      243.73      367.42    121.32 o 
   9   8   6     1457.43     1671.69    297.76 o 
  10   8   6     4126.99     5468.12   1151.90 o 
  11   8   6     5976.21     5561.13   1071.37 o 
  12   8   6      804.79     1016.09    283.44 o 
  13   8   6     3158.14     3275.80    919.92 o 
  14   8   6      571.71      444.07    219.02 o 
  15   8   6     1596.13     1433.36    459.25 o 
  16   8   6      371.37      349.97    131.62 o 
 -16   9   6     3284.38     2905.10    493.05 o 
 -15   9   6     2480.21     2652.54    440.99 o 
 -14   9   6     2634.52     2419.81    494.62 o 
 -13   9   6     3643.28     3362.26    460.74 o 
 -12   9   6     3070.20     3269.44    461.61 o 
 -11   9   6    11203.28    11068.20    580.01 o 
 -10   9   6      405.80      469.18    110.65 o 
  -9   9   6     4987.46     5671.30    446.45 o 
  -8   9   6      202.39      334.25     64.50 o 
  -7   9   6    28603.32    31220.83    630.66 o 
  -6   9   6      462.35      516.30     80.35 o 
  -5   9   6     3660.14     3459.37    369.56 o 
  -4   9   6       94.58      141.65     46.92 o 
  -3   9   6    28758.87    28086.32    669.64 o 
  -2   9   6     1049.15      898.62    149.28 o 
  -1   9   6    10750.51    11018.43    573.01 o 
   0   9   6      142.80      207.22     63.48 o 
   1   9   6    18640.00    17784.95    733.25 o 
   2   9   6     2093.26     2150.93    252.79 o 
   3   9   6    40196.73    40155.87    709.61 o 
   4   9   6     7377.12     6261.75    520.25 o 
   5   9   6    15947.11    15158.25    758.80 o 
   6   9   6     8488.35     7908.44    475.70 o 
   7   9   6    13852.13    13552.83    618.05 o 
   8   9   6    22172.00    21282.29   1018.28 o 
   9   9   6      553.11      714.91    153.80 o 
  10   9   6    12158.04    11856.83   1067.86 o 
  11   9   6     3368.46     3650.55    824.52 o 
  12   9   6    13025.17    13662.56   1592.17 o 
  13   9   6      733.96      854.13    353.43 o 
  14   9   6     2402.23     1817.88    468.01 o 
  15   9   6      180.40      146.71    150.09 o 
  16   9   6    10583.90    11846.80    808.74 o 
 -16  10   6     1474.03     2022.24    257.19 o 
 -15  10   6      779.08      974.61    238.43 o 
 -14  10   6      380.05      395.90    133.14 o 
 -13  10   6      190.73      281.64    129.66 o 
 -12  10   6     2975.27     2498.60    353.07 o 
 -11  10   6     1609.39     1674.87    361.67 o 
 -10  10   6     1568.77     1257.06    164.58 o 
  -9  10   6       57.80      133.37     41.48 o 
  -8  10   6     7398.30     7095.24    501.93 o 
  -7  10   6       25.55      101.96     36.03 o 
  -6  10   6    24603.86    24196.40    563.29 o 
  -5  10   6      127.92      228.88     64.89 o 
  -4  10   6    16137.93    14748.21    709.41 o 
  -3  10   6       25.62      352.02    120.02 o 
  -2  10   6    22344.90    21131.26    635.97 o 
  -1  10   6      269.97      222.35     95.17 o 
   0  10   6    17585.38    18178.13    725.67 o 
   1  10   6     1145.01     1148.72    185.86 o 
   2  10   6     8089.22     7489.54    630.44 o 
   3  10   6      785.05      619.05    173.19 o 
   4  10   6      121.48      152.14     82.04 o 
   5  10   6      988.52      962.42    117.50 o 
   6  10   6       49.71      149.19    104.73 o 
   7  10   6     1618.73     1184.58    181.00 o 
   8  10   6     1451.36     1541.61    249.66 o 
   9  10   6      157.83      199.63    133.24 o 
  10  10   6      315.15      569.31    219.55 o 
  11  10   6     3681.69     3306.82    942.96 o 
  12  10   6       20.97      320.45    188.42 o 
  13  10   6     2356.59     2032.32    714.92 o 
  14  10   6       81.76      236.38    141.31 o 
  15  10   6     2232.96     1918.84    710.29 o 
  16  10   6       11.98       92.05    189.29 o 
 -16  11   6      426.55      504.07    263.77 o 
 -15  11   6     1642.54     1512.31    209.72 o 
 -14  11   6      329.54      479.06    143.17 o 
 -13  11   6     3017.93     2498.17    451.92 o 
 -12  11   6       61.55      205.26     71.01 o 
 -11  11   6     3838.70     3456.59    431.08 o 
 -10  11   6      880.32      810.28    133.29 o 
  -9  11   6      751.63      991.88    150.34 o 
  -8  11   6       15.28      169.80     78.79 o 
  -7  11   6     8630.31     8665.66    363.59 o 
  -6  11   6     1014.29     1327.22    135.78 o 
  -5  11   6    15793.96    16243.59    398.96 o 
  -4  11   6     6479.34     6638.88    406.96 o 
  -3  11   6    12458.66    14315.79    619.27 o 
  -2  11   6     2538.59     3015.77    438.91 o 
  -1  11   6     6466.34     7321.84    552.53 o 
   0  11   6      126.36      274.04    103.98 o 
   1  11   6    15662.79    15356.15    751.63 o 
   2  11   6     2389.93     2598.75    339.26 o 
   3  11   6     2155.01     2460.56    271.62 o 
   4  11   6      670.22     1027.93    174.57 o 
   5  11   6      473.62      552.48    113.04 o 
   6  11   6     1014.71      967.08    167.84 o 
   7  11   6      494.41      383.14     94.36 o 
   8  11   6     1257.94     1277.56    150.78 o 
   9  11   6     3034.79     2892.82   1061.75 o 
  10  11   6     2708.80     3175.59   1123.86 o 
  11  11   6      178.12      599.67    297.50 o 
  12  11   6     3602.15     2555.19    837.83 o 
  13  11   6      614.43      762.15    302.36 o 
  14  11   6     4324.81     3316.24    959.30 o 
  15  11   6       19.50      240.85    166.04 o 
 -15  12   6     5488.17     5727.77    628.04 o 
 -14  12   6      914.38      963.24    192.17 o 
 -13  12   6    12090.35    14134.69    733.10 o 
 -12  12   6     6049.48     6251.86    899.83 o 
 -11  12   6     9354.76     8860.75    561.75 o 
 -10  12   6     8392.13     7552.41    477.53 o 
  -9  12   6    10568.00    10145.24    512.24 o 
  -8  12   6    17151.16    16718.33    573.19 o 
  -7  12   6     3633.93     3849.81    223.57 o 
  -6  12   6    15467.07    15380.69    479.15 o 
  -5  12   6      103.30      180.81     46.25 o 
  -4  12   6     7170.67     6687.57    291.71 o 
  -3  12   6     1579.55     1953.49    191.36 o 
  -2  12   6    14124.10    14245.94   1002.65 o 
  -1  12   6      815.56     1201.48    268.20 o 
   0  12   6     3565.17     3823.03    549.15 o 
   1  12   6     5179.19     5523.63    595.90 o 
   2  12   6    13918.77    15348.59    970.74 o 
   3  12   6    25084.77    24961.87   1638.90 o 
   4  12   6    15854.26    16045.07    653.22 o 
   5  12   6     8972.61     8689.49    432.80 o 
   6  12   6    17321.32    16450.36    656.38 o 
   7  12   6    27643.11    27028.81    631.14 o 
   8  12   6     3114.03     2750.96    470.52 o 
   9  12   6    11384.93    11298.01    955.49 o 
  10  12   6     4328.65     4834.03   1087.12 o 
  11  12   6    11393.80    10693.36   1255.16 o 
  12  12   6     6906.46     6662.33   1445.38 o 
  13  12   6     1456.59     1536.61    394.87 o 
  14  12   6     2457.06     2246.02    581.89 o 
  15  12   6     3306.46     3013.46    898.90 o 
 -15  13   6      267.12      474.78    172.07 o 
 -14  13   6        2.65      217.70    101.01 o 
 -13  13   6     1805.56     1520.15    238.68 o 
 -12  13   6      111.32      189.73    109.42 o 
 -11  13   6     5777.95     5890.92    656.87 o 
 -10  13   6      134.37      234.37     66.59 o 
  -9  13   6      104.13      218.84     60.71 o 
  -8  13   6       93.70      178.85     73.27 o 
  -7  13   6    20785.29    21333.79    552.19 o 
  -6  13   6      289.30      299.13     51.41 o 
  -5  13   6    11412.25    12383.54    520.18 o 
  -4  13   6     2475.42     3406.14    193.99 o 
  -3  13   6    25573.23    25915.74    706.69 o 
  -2  13   6     1360.00     1199.33    122.10 o 
  -1  13   6    10328.30    10176.60    483.93 o 
   0  13   6       27.94      236.63     78.89 o 
   1  13   6     5123.55     5239.51    580.84 o 
   2  13   6       21.94      255.39    127.09 o 
   3  13   6     2891.65     3170.10    450.43 o 
   4  13   6     9617.00     9296.88    797.04 o 
   5  13   6     1736.36     1698.15    351.02 o 
   6  13   6      715.09      683.81    108.77 o 
   7  13   6     2399.82     2523.66    331.51 o 
   8  13   6       58.24      111.28     50.92 o 
   9  13   6      229.71      265.34    125.75 o 
  10  13   6      108.34      347.30    212.08 o 
  11  13   6      164.15      156.16    146.78 o 
  12  13   6     7024.81     7031.50   1226.41 o 
  13  13   6       82.03      328.60     99.94 o 
  14  13   6     2711.01     2471.68    737.88 o 
  15  13   6      129.61      344.46    150.20 o 
 -15  14   6        6.78      215.50     79.73 o 
 -14  14   6     2145.97     1629.75    259.21 o 
 -13  14   6        6.73      236.80     85.07 o 
 -12  14   6     2599.26     3326.46    564.97 o 
 -11  14   6       48.29      423.78    129.22 o 
 -10  14   6     6025.81     6701.04    683.91 o 
  -9  14   6     1661.09     1263.22    161.23 o 
  -8  14   6     6814.70     6989.61    591.41 o 
  -7  14   6       23.40      148.81     41.89 o 
  -6  14   6    28332.52    30178.62    545.63 o 
  -5  14   6     5505.21     4881.41    412.16 o 
  -4  14   6    39749.59    41414.26   1026.81 o 
  -3  14   6      724.43      718.85     90.97 o 
  -2  14   6    13220.75    13401.52    802.17 o 
  -1  14   6      766.93     1167.87    124.34 o 
   0  14   6     9315.13     8259.18    388.53 o 
   1  14   6     2571.89     2298.63    242.35 o 
   2  14   6     2787.88     2518.40    235.95 o 
   3  14   6      631.21      708.89    100.68 o 
   4  14   6       86.20      220.17     65.42 o 
   5  14   6     1148.55     1120.21    141.61 o 
   6  14   6      637.90      356.06     96.48 o 
   7  14   6      582.10      548.65    212.34 o 
   8  14   6     1419.41     1261.95    293.04 o 
   9  14   6     1865.67     2520.73    698.50 o 
  10  14   6       11.64      232.37    181.19 o 
  11  14   6     1538.23     1433.51    541.56 o 
  13  14   6     6379.65     5360.22   1122.15 o 
  14  14   6        7.11      152.00     94.35 o 
  15  14   6     3454.96     2329.43    745.63 o 
 -15  15   6     4216.92     3900.94    459.47 o 
 -14  15   6    12114.82    11489.09    974.04 o 
 -13  15   6     3655.14     3390.34    339.43 o 
 -12  15   6    14086.87    14026.68    714.75 o 
 -11  15   6     7221.42     8056.69    834.85 o 
 -10  15   6    15085.68    15521.32    705.60 o 
  -9  15   6     6728.32     7085.05    614.41 o 
  -8  15   6     3413.27     3015.29    337.55 o 
  -7  15   6     6701.31     6932.48    401.23 o 
  -6  15   6     3579.99     3111.76    332.27 o 
  -5  15   6     1706.90     1503.49    177.25 o 
  -4  15   6     1491.02     1482.80    173.13 o 
  -3  15   6     2956.50     3156.16    312.84 o 
  -2  15   6     5124.67     5250.49    451.73 o 
  -1  15   6      553.46      829.78    132.81 o 
   0  15   6     4555.53     5384.16    514.84 o 
   1  15   6     5007.24     5070.86    523.23 o 
   2  15   6    25399.80    24793.13    801.92 o 
   3  15   6    27515.31    28952.33   1020.07 o 
   4  15   6    15038.27    15076.99    532.42 o 
   5  15   6    24248.95    23355.45   1008.30 o 
   6  15   6    32658.61    31603.72    867.12 o 
   7  15   6    16861.38    16876.67    586.19 o 
   8  15   6    12710.95    10889.40   1239.91 o 
   9  15   6    17734.97    19095.60   1534.09 o 
  10  15   6    13414.20    15746.18   1823.84 o 
  11  15   6    15436.22    14636.69   1431.40 o 
  12  15   6     2920.91     3056.70    914.37 o 
  13  15   6     7110.69     5879.70    988.21 o 
  14  15   6     1004.39     1159.70    510.35 o 
 -14  16   6      518.79       86.02    170.85 o 
 -13  16   6     1778.28     1390.35    204.19 o 
 -12  16   6     9481.02    10451.00    939.34 o 
 -11  16   6      635.38      614.64    174.83 o 
 -10  16   6     2977.54     3183.27    540.71 o 
  -9  16   6      850.41      627.33    253.86 o 
  -8  16   6     6008.94     6465.16    704.27 o 
  -7  16   6      200.15      173.83     43.01 o 
  -6  16   6    13052.59    13254.22    676.18 o 
  -5  16   6     4356.87     5142.78    397.30 o 
  -4  16   6     8047.65     8373.13    680.39 o 
  -3  16   6     5812.71     5429.23    500.28 o 
  -2  16   6    14306.05    14188.74    612.36 o 
  -1  16   6     6931.04     8139.65    451.04 o 
   0  16   6     4288.63     4889.42    485.02 o 
   1  16   6     3606.35     4137.21    496.57 o 
   2  16   6     9643.14     8633.56    495.43 o 
   3  16   6     8509.93     8496.70    521.18 o 
   4  16   6        4.28      117.91     70.61 o 
   5  16   6     2912.84     3227.16    510.83 o 
   6  16   6       13.15      268.62     90.75 o 
   7  16   6      329.91      346.20     95.17 o 
   8  16   6      295.64      407.50    130.30 o 
   9  16   6        8.52      189.83    102.57 o 
  10  16   6     1150.85     1212.54    401.81 o 
  11  16   6     6418.79     6301.56   1444.06 o 
  12  16   6     1839.82     2012.28    477.37 o 
  13  16   6     5525.39     5034.88    844.74 o 
  14  16   6      704.38      294.09    125.89 o 
 -14  17   6     1357.95      856.48    262.64 o 
 -13  17   6     3082.56     2998.53    336.42 o 
 -12  17   6      954.25     1180.62    309.65 o 
 -11  17   6     5294.16     5336.42    630.99 o 
 -10  17   6      864.35      805.99    181.19 o 
  -9  17   6    15691.85    16980.20    754.71 o 
  -8  17   6     1294.48     1208.77    119.57 o 
  -7  17   6    12033.96    11756.23    712.61 o 
  -6  17   6      502.72      379.54     92.76 o 
  -5  17   6    45499.39    47186.54   1119.14 o 
  -4  17   6     1168.17     1346.16    353.15 o 
  -3  17   6    15177.26    15344.60    820.61 o 
  -2  17   6     6513.18     6527.08    514.70 o 
  -1  17   6    11856.37    11151.82    829.17 o 
   0  17   6      544.02      896.02    160.30 o 
   1  17   6    12979.33    12640.69    697.34 o 
   2  17   6    15932.98    15280.70    726.26 o 
   3  17   6     4259.16     3529.98    425.52 o 
   4  17   6     2031.39     1856.81    268.34 o 
   5  17   6      908.21      662.63    295.20 o 
   6  17   6      378.54      399.50    110.17 o 
   7  17   6       52.16      104.83     51.46 o 
   8  17   6        0.69      186.68    146.04 o 
   9  17   6     1412.94     1453.63    429.95 o 
  10  17   6     3253.19     2960.12    951.98 o 
  11  17   6      337.36      376.02    205.57 o 
  12  17   6     4296.30     3961.75    989.00 o 
  13  17   6      549.91      207.47    118.09 o 
  14  17   6    11645.25    11583.17    870.68 o 
 -14  18   6     7314.54     6838.96    974.35 o 
 -13  18   6    10737.09    11924.12    770.30 o 
 -12  18   6     2797.29     3520.09    462.03 o 
 -11  18   6    13195.06    13992.42    757.94 o 
 -10  18   6     2529.86     2899.57    452.65 o 
  -9  18   6     6829.58     7221.96    754.85 o 
  -8  18   6      189.33       80.70     80.41 o 
  -7  18   6     3196.61     3435.12    409.04 o 
  -6  18   6        5.61       79.61     57.91 o 
  -5  18   6      848.96      589.52    110.71 o 
  -4  18   6      185.83      119.20     61.28 o 
  -3  18   6     2827.50     3090.13    442.53 o 
  -2  18   6      323.21      517.82    157.11 o 
  -1  18   6     3114.79     3773.25    549.51 o 
   0  18   6     8618.67     8813.62    962.86 o 
   1  18   6    22807.89    16169.56   1076.61 o 
   2  18   6    20823.42    20989.90   1048.11 o 
   3  18   6    17245.65    17187.73    631.55 o 
   4  18   6    51228.51    54475.73   1585.90 o 
   5  18   6    29340.40    29619.66    980.39 o 
   6  18   6    38195.92    39067.34    995.97 o 
   7  18   6    17761.12    18056.60    809.74 o 
   8  18   6    40729.10    38708.65   2103.76 o 
   9  18   6    13586.70    14724.31   1800.00 o 
  10  18   6    24808.90    25133.08   1558.15 o 
  11  18   6     3760.61     4660.77   1075.94 o 
  12  18   6    11634.73    11726.84    534.06 o 
  13  18   6      639.60      930.48    327.20 o 
  14  18   6     3556.04     2252.23    615.76 o 
 -13  19   6     2077.48     2291.48    280.19 o 
 -12  19   6     3638.58     3367.67    499.79 o 
 -11  19   6     8169.50     8745.87    828.42 o 
 -10  19   6      118.01      515.26    130.50 o 
  -9  19   6    10141.52    10236.37    665.61 o 
  -8  19   6      524.95      417.71     95.56 o 
  -7  19   6    26818.19    28174.47    740.37 o 
  -6  19   6      848.63      930.41    130.54 o 
  -5  19   6    22616.43    21903.28   1067.50 o 
  -4  19   6     3792.31     3982.77    493.18 o 
  -3  19   6    22986.37    22962.38   1135.71 o 
  -2  19   6     2717.90     2980.46    423.70 o 
  -1  19   6     9870.87    11165.33    826.44 o 
   0  19   6     3007.79     3530.76    553.19 o 
   1  19   6      513.55      689.49    235.16 o 
   2  19   6      225.88      286.98     71.71 o 
   3  19   6       45.67       89.51     49.57 o 
   4  19   6     1634.90     1847.29    289.16 o 
   5  19   6     6337.54     6608.58    809.76 o 
   6  19   6      978.75      772.40    178.13 o 
   7  19   6     2645.74     2077.10    364.92 o 
   8  19   6      915.20      470.27    182.96 o 
   9  19   6     4746.18     3836.24   1022.16 o 
  10  19   6     2211.31     2260.15    698.75 o 
  11  19   6     4020.29     4356.93   1053.65 o 
  12  19   6     6892.28     6759.57    797.01 o 
  13  19   6      557.60      826.31    255.38 o 
 -13  20   6     1974.56     1533.34    220.13 o 
 -12  20   6     2242.14     2523.10    262.13 o 
 -11  20   6     2858.52     2615.48    282.18 o 
 -10  20   6     9418.34     9254.67    888.98 o 
  -9  20   6     1461.74     1416.84    252.33 o 
  -8  20   6    14189.93    13902.03   1003.64 o 
  -7  20   6      258.10      244.19     65.11 o 
  -6  20   6    20002.52    19084.83    660.19 o 
  -5  20   6       30.99       61.32     58.38 o 
  -4  20   6    33073.89    33219.64    879.83 o 
  -3  20   6    14451.41    13996.81   1561.95 o 
  -2  20   6    18003.69    18342.74    807.81 o 
  -1  20   6    13169.56    14048.13    840.04 o 
   0  20   6    24855.43    27449.29   1203.62 o 
   1  20   6    31129.63    30731.48   2002.70 o 
   2  20   6     9850.44     9437.30    544.21 o 
   3  20   6    17505.48    17976.05    903.69 o 
   4  20   6     4607.66     5383.42    794.80 o 
   5  20   6    10052.66     9502.36    875.59 o 
   6  20   6      257.55      350.21    169.93 o 
   7  20   6     1844.16     1393.10    228.50 o 
   8  20   6     1375.50     1132.77    266.24 o 
   9  20   6     2599.15     2120.71    736.27 o 
  10  20   6     2663.06     2244.81    658.26 o 
  11  20   6     3291.72     2610.02    744.62 o 
  12  20   6     2285.34     1657.28    443.88 o 
  13  20   6    11541.92    11417.76    779.32 o 
 -12  21   6    16514.43    16254.41    941.70 o 
 -11  21   6      191.07      315.42     82.09 o 
 -10  21   6    14547.25    14482.40    747.81 o 
  -9  21   6       17.37       42.88     64.34 o 
  -8  21   6     4312.19     3738.81    648.08 o 
  -7  21   6       67.91      115.78    162.88 o 
  -6  21   6     1144.91     1232.26    183.73 o 
  -5  21   6     1655.89     2042.35    281.99 o 
  -4  21   6     1898.12     2011.99    273.62 o 
  -3  21   6      911.60      807.65    176.68 o 
  -2  21   6    11290.55    11194.26    733.48 o 
  -1  21   6     7490.41     7578.93    567.70 o 
   0  21   6    35179.91    35250.97   1111.99 o 
   1  21   6    14053.20    14062.89    879.26 o 
   2  21   6    26922.25    27828.55   1633.40 o 
   3  21   6    27497.08    29145.61   1085.55 o 
   4  21   6    25260.35    25441.17   1264.48 o 
   5  21   6    23347.03    22721.57   1174.55 o 
   6  21   6    12898.08    11447.21    677.20 o 
   7  21   6    26107.55    24956.32   1817.38 o 
   8  21   6     5214.80     4561.59    857.61 o 
   9  21   6    31949.87    32636.61   1570.63 o 
  10  21   6     1695.74     2500.86    763.42 o 
  11  21   6    17799.23    16324.89    962.36 o 
  12  21   6      263.58      452.28    204.53 o 
 -12  22   6     1418.21     1407.41    229.48 o 
 -11  22   6     2181.16     2034.04    292.40 o 
 -10  22   6    11946.45    12256.50    354.25 o 
  -9  22   6     4415.49     4532.64    495.40 o 
  -8  22   6    16721.95    17521.82    736.80 o 
  -7  22   6      144.67      131.93     77.03 o 
  -6  22   6    29592.57    30196.37   1084.98 o 
  -5  22   6      295.61      358.83     85.23 o 
  -4  22   6    30663.17    31593.53   1003.44 o 
  -3  22   6      322.92      443.95     93.97 o 
  -2  22   6    23639.05    22963.57    878.16 o 
  -1  22   6    10951.96     9640.08   1169.49 o 
   0  22   6    11067.76     8281.08   1299.75 o 
   1  22   6     5488.92     5096.92    751.13 o 
   2  22   6     1375.75     1780.57    563.75 o 
   3  22   6     9226.81     9599.56   1068.21 o 
   4  22   6        9.41      142.99    124.40 o 
   5  22   6     2131.76     1972.76    332.11 o 
   6  22   6     5266.48     4001.35    620.27 o 
   7  22   6      709.01      716.13    178.99 o 
   8  22   6     5085.48     4504.81   1096.32 o 
   9  22   6       89.11      282.47    111.59 o 
  10  22   6     6057.20     6344.91    472.65 o 
  11  22   6     3320.60     2531.25    623.58 o 
  12  22   6     1993.21     1362.18    496.25 o 
 -11  23   6     3315.59     2776.52    466.15 o 
 -10  23   6     1846.59     1478.39    210.08 o 
  -9  23   6    15320.96    15733.78   2299.85 o 
  -8  23   6      161.98      358.84    107.08 o 
  -7  23   6    18631.23    18747.51    643.35 o 
  -6  23   6      148.00      207.03    118.91 o 
  -5  23   6    28965.34    28470.25    929.07 o 
  -4  23   6      719.91      651.28    190.33 o 
  -3  23   6    29259.17    29652.48    908.33 o 
  -2  23   6     3427.91     2957.74    741.83 o 
  -1  23   6    15168.94    14837.74   1353.50 o 
   0  23   6     9251.75     8352.20   1034.54 o 
   1  23   6     9619.61    10033.88    741.46 o 
   2  23   6    10383.09     9811.86   1227.53 o 
   3  23   6     1409.84     1065.99    571.43 o 
   4  23   6     3819.55     3033.06    607.78 o 
   5  23   6        6.87       66.34     44.56 o 
   6  23   6     3334.18     2560.29    493.12 o 
   7  23   6     4849.59     3141.56    770.41 o 
   8  23   6       93.27      250.67    149.98 o 
   9  23   6     5773.99     3395.73    859.56 o 
  10  23   6     1530.81     1279.57    388.08 o 
  11  23   6     1349.96      603.59    285.53 o 
 -11  24   6    11396.39    11386.32    650.55 o 
 -10  24   6      227.97      486.56    199.62 o 
  -9  24   6     4896.31     4699.50   1115.66 o 
  -8  24   6       61.24      141.31    248.83 o 
  -7  24   6     4502.96     4468.84    779.32 o 
  -6  24   6      156.83      196.22     68.09 o 
  -5  24   6     1016.97      855.57    185.28 o 
  -4  24   6     1979.40     1802.90    263.42 o 
  -3  24   6      415.06      443.61    110.71 o 
  -2  24   6     1801.26     1547.93    248.43 o 
  -1  24   6    11654.28    10397.16   1021.34 o 
   0  24   6     5674.54     6179.54   1140.04 o 
   1  24   6    15502.75    15418.32   1790.76 o 
   2  24   6     8452.90     7872.85   1135.12 o 
   3  24   6    13542.41    14302.68   1661.77 o 
   4  24   6    11446.28    11846.64   1737.44 o 
   5  24   6    15000.52    14356.02   1324.12 o 
   6  24   6    11517.53    10515.60   2382.22 o 
   7  24   6     5649.35     5432.53   1038.76 o 
   8  24   6    22278.49    20382.79    980.00 o 
   9  24   6     4315.72     4373.31   1058.63 o 
  10  24   6    17735.68    17499.60    826.64 o 
  11  24   6     1381.97     1512.58    594.54 o 
 -10  25   6     3006.74     2714.32    753.46 o 
  -9  25   6     6265.22     5513.16    711.11 o 
  -8  25   6     5753.27     5833.32    631.40 o 
  -7  25   6     7171.19     7308.36    574.33 o 
  -6  25   6      672.33      581.07    170.14 o 
  -5  25   6     9384.54     9091.12    823.43 o 
  -4  25   6      427.03      359.22    209.54 o 
  -3  25   6    11104.95     9388.26   1562.39 o 
  -2  25   6     4018.28     3374.68    725.58 o 
  -1  25   6    12642.82    11238.22   1246.83 o 
   0  25   6    11172.47    10863.77   1882.24 o 
   1  25   6     4244.74     4043.59   1257.46 o 
   2  25   6     7024.28     6535.17   1584.43 o 
   3  25   6     5268.05     5277.58   1315.04 o 
   4  25   6     4374.88     4179.41   1346.41 o 
   5  25   6      345.39      205.43     86.42 o 
   6  25   6     1246.28      764.13    359.33 o 
   7  25   6     1317.08      854.17    327.86 o 
   8  25   6       11.29      107.52    116.48 o 
   9  25   6     2745.85     1947.72    630.01 o 
  10  25   6     1820.30     1394.52    448.75 o 
  -9  26   6      188.01      194.87     77.71 o 
  -8  26   6     8942.73     9209.07    768.32 o 
  -7  26   6      681.58      633.78    195.87 o 
  -6  26   6     8625.09    10074.72    636.55 o 
  -5  26   6      418.40      469.00    176.31 o 
  -4  26   6    14631.48    14433.84    824.30 o 
  -3  26   6      298.36      376.79    123.07 o 
  -2  26   6    14281.66    15509.54   1776.26 o 
  -1  26   6     1418.72     2057.02    509.81 o 
   0  26   6    11908.10    12362.49   1117.61 o 
   1  26   6     3069.58     3000.74    955.54 o 
   2  26   6     6466.85     7193.26   1156.15 o 
   3  26   6      450.30      426.61    201.92 o 
   4  26   6     2213.73     2133.38    854.00 o 
   5  26   6      843.70     1122.26    381.02 o 
   6  26   6      630.31     1203.95    458.97 o 
   8  26   6     3181.76     2767.35    725.06 o 
   9  26   6     1129.61     1132.54    360.37 o 
  -9  27   6      640.04      339.49     93.46 o 
  -8  27   6     3315.32     2694.51    317.58 o 
  -7  27   6      896.17      583.97    179.28 o 
  -6  27   6     1834.29     1565.57    282.39 o 
  -5  27   6     1524.91     1580.16    281.57 o 
  -4  27   6     2603.37     2413.76    625.43 o 
  -3  27   6     1230.92     1494.05    427.14 o 
  -2  27   6       64.40      304.06    262.42 o 
  -1  27   6     1745.10     1886.30    464.31 o 
   0  27   6     2558.79     2632.18    748.10 o 
   1  27   6     4971.35     5012.94    914.71 o 
   2  27   6     5179.77     4922.78    962.51 o 
   3  27   6     3787.27     4240.20   1125.38 o 
   4  27   6     7929.98     8416.31    729.93 o 
   5  27   6     5458.04     7000.96    640.93 o 
   6  27   6     9006.96     8884.78   1174.80 o 
   7  27   6     7996.19     8133.98    784.12 o 
   8  27   6     9462.37     9380.29    905.79 o 
   9  27   6     9931.29    11340.94    798.68 o 
  -8  28   6     2260.29     1870.96    535.81 o 
  -7  28   6      582.94      386.41    118.16 o 
  -6  28   6     2622.53     1930.02    475.89 o 
  -5  28   6      935.91     1112.18    172.46 o 
  -4  28   6     4799.91     4536.51    575.90 o 
  -3  28   6     1714.87     1512.22    268.28 o 
  -2  28   6     8590.09     9257.34   1471.91 o 
  -1  28   6      314.84      388.96    119.58 o 
   0  28   6     6420.44     6582.67    891.60 o 
   1  28   6      845.54      753.72    233.26 o 
   2  28   6     5524.78     4606.10    763.14 o 
   3  28   6     1170.02     1062.07    383.33 o 
   4  28   6     6089.49     7155.90    614.16 o 
   5  28   6      723.60      658.18    231.69 o 
   6  28   6      589.26      759.74    293.05 o 
   7  28   6      715.03      803.68    283.15 o 
   8  28   6       32.16      151.05    111.54 o 
  -7  29   6     2550.93     2605.26    403.84 o 
  -6  29   6     1517.34     1268.87    424.35 o 
  -5  29   6     2365.55     2396.43    562.67 o 
  -4  29   6      195.16      199.44    194.36 o 
  -3  29   6     5340.79     5952.21    595.98 o 
  -2  29   6      273.81       45.34    165.74 o 
  -1  29   6     4688.06     5074.85    754.79 o 
   0  29   6      162.97      350.89    174.84 o 
   1  29   6     8905.93    10138.25   2745.34 o 
   2  29   6      258.79      222.84    141.87 o 
   3  29   6     4589.28     3736.92    986.40 o 
   4  29   6     1074.78     1371.79    395.78 o 
   5  29   6     6551.92     6787.26   1004.37 o 
   6  29   6       37.60      286.41    105.57 o 
   7  29   6     1059.39      993.82    387.55 o 
  -5  30   6     3422.32     3790.96    845.07 o 
  -4  30   6     8624.64     9300.05   1218.33 o 
  -3  30   6     2644.14     2672.54    367.41 o 
  -2  30   6     4173.29     4564.25    950.62 o 
  -1  30   6       54.39     -152.37    152.37 o 
   0  30   6     2125.08     2583.66    552.30 o 
   1  30   6       88.12       98.64     73.96 o 
   2  30   6     2541.08     2519.04    506.26 o 
   3  30   6     1739.67     1085.95    396.87 o 
   5  30   6     2688.56     1859.96    581.51 o 
  -4  31   6     1207.14      903.56    280.25 o 
  -2  31   6     2302.73     2383.44    310.96 o 
  -1  31   6     1477.72     1830.87    411.95 o 
   1  31   6     2082.14     1473.13    374.64 o 
   2  31   6      765.59      463.28    222.39 o 
   3  31   6     4162.06     4080.27    869.91 o 
   4  31   6      471.20      597.93    251.21 o 
 -16   1   7     5415.58     4755.00    740.76 o 
 -15   1   7       51.18      350.93    168.12 o 
 -14   1   7     6473.57     7163.27   1000.82 o 
 -13   1   7      746.15     1062.25    260.85 o 
 -12   1   7     2563.50     2199.52    373.82 o 
 -11   1   7      274.54      187.80     58.91 o 
 -10   1   7     6846.14     7351.49    275.07 o 
  -9   1   7      340.05      475.44     71.72 o 
  -8   1   7      194.55       88.75     33.04 o 
  -7   1   7     3037.12     3253.78    240.96 o 
  -6   1   7     2879.54     3057.18    165.14 o 
  -5   1   7     5639.67     5972.96    322.82 o 
  -4   1   7      852.74      999.21     87.65 o 
  -3   1   7    14270.14    13705.00    496.94 o 
  -2   1   7      147.87      224.89     63.20 o 
  -1   1   7    24679.05    24167.40    578.74 o 
   0   1   7     3200.48     3606.83    427.82 o 
   1   1   7    35305.71    33053.95    961.62 o 
   2   1   7      660.15      901.24    141.13 o 
   3   1   7    58706.06    57723.05    973.87 o 
   4   1   7     5797.76     5730.20    568.40 o 
   5   1   7    25346.64    21911.56    777.33 o 
   6   1   7       39.25      319.36     88.07 o 
   7   1   7    25742.65    24652.40   1524.91 o 
   8   1   7      173.44      288.01    133.12 o 
   9   1   7     8983.26     8288.50    701.63 o 
  10   1   7      734.43     1370.77    448.13 o 
  11   1   7     1737.25     1846.20    375.22 o 
  12   1   7      334.78      677.08    220.79 o 
  13   1   7     2516.60     2309.03    466.41 o 
  14   1   7     2307.78     1814.12    385.33 o 
  15   1   7       28.76      265.36    142.12 o 
  16   1   7     2694.34     2634.21    562.25 o 
 -16   2   7     1257.86      998.47    350.43 o 
 -15   2   7     6862.26     6428.31   1032.40 o 
 -14   2   7     3625.23     4766.40    569.09 o 
 -13   2   7     5412.50     6200.81   1094.50 o 
 -12   2   7     6744.17     6637.75    498.55 o 
 -11   2   7    11346.42    12060.78    506.13 o 
 -10   2   7     8465.85     8620.75    360.84 o 
  -9   2   7    13533.54    13999.29    669.16 o 
  -8   2   7    13878.07    13920.51    528.33 o 
  -7   2   7     7426.17     6898.07    439.52 o 
  -6   2   7    15192.14    15471.99    547.13 o 
  -5   2   7    18136.39    18883.68    570.65 o 
  -4   2   7      835.61     1052.85    144.67 o 
  -3   2   7     2453.93     2761.26    252.25 o 
  -2   2   7     6163.85     5281.62    310.88 o 
  -1   2   7    23033.63    22104.15    534.08 o 
   0   2   7    16104.03    14470.17    596.09 o 
   1   2   7       45.62      235.04     79.62 o 
   2   2   7      381.37      492.77    131.65 o 
   3   2   7      446.20      758.77    127.46 o 
   4   2   7     9883.85    10915.25    678.61 o 
   5   2   7     1348.58     1717.55    232.90 o 
   6   2   7     1339.89     1173.72    186.49 o 
   7   2   7     1682.77     1866.44    426.73 o 
   8   2   7     6392.60     6189.99    733.41 o 
   9   2   7     1837.83     2323.12    361.97 o 
  10   2   7     1779.53     1472.32    316.02 o 
  11   2   7     8321.61     7889.86    801.58 o 
  12   2   7     9274.81     8895.42    793.44 o 
  13   2   7     1631.75     1544.74    346.66 o 
  14   2   7     7806.98     6821.64    637.54 o 
  15   2   7     4676.91     5078.23    858.49 o 
  16   2   7     1581.00     1285.66    363.81 o 
 -16   3   7      666.51      793.31    248.56 o 
 -15   3   7     2242.73     2021.76    368.03 o 
 -14   3   7       49.17      688.84    224.21 o 
 -13   3   7     2928.06     2676.25    549.44 o 
 -12   3   7     2258.94     1720.53    244.51 o 
 -11   3   7     6934.94     6504.15    527.12 o 
 -10   3   7       36.27       74.27     62.39 o 
  -9   3   7     3423.73     3571.31    290.00 o 
  -8   3   7     6490.31     7264.01    459.99 o 
  -7   3   7      587.51      453.06     90.68 o 
  -6   3   7    10344.37     9923.48    462.35 o 
  -5   3   7     4965.27     5276.41    343.47 o 
  -4   3   7    21501.88    21679.87    610.90 o 
  -3   3   7     7890.58     8334.98    453.66 o 
  -2   3   7    25284.84    24371.12    591.79 o 
  -1   3   7     8265.75     9457.08    515.77 o 
   0   3   7    16140.63    16562.68    651.47 o 
   1   3   7    10403.52     9967.17    526.45 o 
   2   3   7     3662.33     4353.45    466.46 o 
   3   3   7     6890.52     6976.23    557.36 o 
   4   3   7    10567.56    10259.79    558.96 o 
   5   3   7     3636.31     4275.67    473.18 o 
   6   3   7     5855.27     6053.62    432.31 o 
   7   3   7     1955.92     2062.94    332.07 o 
   8   3   7    14707.62    14499.22    708.36 o 
   9   3   7      400.15      635.19    187.03 o 
  10   3   7     7685.63     7904.52    745.28 o 
  11   3   7     3867.12     4396.63   1010.39 o 
  12   3   7     7143.44     7553.67    753.55 o 
  13   3   7     2973.33     2817.56    598.69 o 
  14   3   7      526.68      745.72    204.38 o 
  15   3   7     4613.93     3639.93    673.88 o 
  16   3   7      494.61      507.25    256.12 o 
 -16   4   7      597.38      327.17    151.97 o 
 -15   4   7     8776.26     9314.15   1528.20 o 
 -14   4   7     1504.49     1329.82    259.27 o 
 -13   4   7     2046.13     2263.10    442.52 o 
 -12   4   7      122.72      215.40    108.94 o 
 -11   4   7     2950.71     2447.10    317.04 o 
 -10   4   7      266.72      359.13     83.58 o 
  -9   4   7     1472.48     1554.75    182.22 o 
  -8   4   7      604.22      545.85     99.58 o 
  -7   4   7     3459.72     3819.61    400.85 o 
  -6   4   7    24497.75    23538.76    635.14 o 
  -5   4   7     2013.49     2182.35    215.55 o 
  -4   4   7    25085.48    25840.86    715.90 o 
  -3   4   7     4983.64     4672.93    294.87 o 
  -2   4   7    45840.75    45766.36    629.08 o 
  -1   4   7     2570.26     2941.87    249.52 o 
   0   4   7    62869.78    62286.73    841.33 o 
   1   4   7     1810.27     1865.06    251.47 o 
   2   4   7    65803.11    67162.20   1487.31 o 
   3   4   7     1930.12     2116.38    294.70 o 
   4   4   7    49163.56    45992.01   2106.66 o 
   5   4   7    22894.14    23107.29    790.68 o 
   6   4   7    26086.56    25945.59   1052.70 o 
   7   4   7     2956.26     2685.81    328.73 o 
   8   4   7    28305.26    28048.90    804.94 o 
   9   4   7     7735.96     6732.90    621.93 o 
  10   4   7     9874.67    10260.59    623.91 o 
  11   4   7     1816.70     2345.88    458.87 o 
  12   4   7     1279.51     1634.70    340.98 o 
  13   4   7       65.83      345.86    130.77 o 
  14   4   7      153.45      444.63    103.57 o 
  15   4   7      810.16      715.59    214.26 o 
  16   4   7        1.33      115.40     91.31 o 
 -16   5   7      835.02     1100.86    418.28 o 
 -15   5   7     5699.66     5141.17    822.12 o 
 -14   5   7     7960.05     5692.13    804.91 o 
 -13   5   7    16515.75    18027.91    931.56 o 
 -12   5   7     9137.74     8145.36    628.62 o 
 -11   5   7    23353.57    24913.89   1044.51 o 
 -10   5   7    30992.64    30461.25    708.11 o 
  -9   5   7    25258.24    26941.57    868.66 o 
  -8   5   7    17664.69    18057.83    589.85 o 
  -7   5   7    35467.92    33185.44    838.33 o 
  -6   5   7    67296.83    67301.88   1640.66 o 
  -5   5   7     5081.26     5442.95    325.44 o 
  -4   5   7    28384.28    28156.89    783.17 o 
  -3   5   7      409.69      558.05    125.65 o 
  -2   5   7    26049.11    24907.82    649.59 o 
  -1   5   7      145.42      669.16    118.14 o 
   0   5   7    19143.06    18419.68    749.05 o 
   1   5   7     4111.15     5654.87    458.44 o 
   2   5   7     2394.96     2668.73    247.41 o 
   3   5   7     4140.99     6147.83    500.58 o 
   4   5   7     6569.22     7933.48    617.55 o 
   5   5   7     1022.89     1173.89    217.64 o 
   6   5   7    21689.19    21685.69    855.89 o 
   7   5   7       46.52      413.03    107.22 o 
   8   5   7    18531.47    17767.29    853.13 o 
   9   5   7      942.45      460.47    192.34 o 
  10   5   7    23778.57    24406.85   1027.98 o 
  11   5   7     6207.39     6555.72    925.17 o 
  12   5   7     8649.98     9312.21    835.14 o 
  13   5   7    24768.12    25404.12    905.98 o 
  14   5   7     4643.95     5748.75    395.41 o 
  15   5   7     8578.19     8652.29    736.81 o 
 -16   6   7     1437.88     1033.29    594.44 o 
 -15   6   7      174.22      525.56    200.70 o 
 -14   6   7     5993.69     4893.95    570.55 o 
 -13   6   7     2673.22     1984.50    339.47 o 
 -12   6   7     7271.74     6382.95    615.86 o 
 -11   6   7     5284.79     4757.17    536.78 o 
 -10   6   7    16495.24    16271.66    755.09 o 
  -9   6   7     4453.47     4151.75    444.65 o 
  -8   6   7    11379.08    11308.81    536.69 o 
  -7   6   7    19805.92    20545.09    778.02 o 
  -6   6   7       37.90      202.84     66.96 o 
  -5   6   7    16862.21    18306.60    928.23 o 
  -4   6   7     7489.83     8607.44    436.85 o 
  -3   6   7    32921.51    33685.70    606.47 o 
  -2   6   7    10366.92    10395.87    576.82 o 
  -1   6   7    13858.24    15032.76    597.17 o 
   0   6   7    22848.56    23563.04    572.57 o 
   1   6   7    13952.39    14434.26    534.33 o 
   2   6   7    29758.12    28934.30    698.37 o 
   3   6   7     4231.42     5325.63    361.20 o 
   4   6   7    27540.13    27416.18    783.63 o 
   5   6   7    11949.58     7963.78   1902.96 o 
   6   6   7     8276.48     8636.14    625.03 o 
   7   6   7    14450.54    14593.90    702.25 o 
   8   6   7     9606.00     9974.00   1381.73 o 
   9   6   7    14442.48    14825.18   1267.41 o 
  10   6   7      638.49     1265.74    374.82 o 
  11   6   7     9379.61     9055.22    798.69 o 
  12   6   7     9883.22     9328.20    772.97 o 
  13   6   7     3949.83     3948.90    702.72 o 
  14   6   7    10437.53     9604.75    780.52 o 
  15   6   7      658.23      700.41    216.77 o 
 -15   7   7     3362.96     3386.54    419.95 o 
 -14   7   7     2609.84     2330.83    486.17 o 
 -13   7   7     5117.83     4517.06    578.67 o 
 -12   7   7     2595.33     2376.00    327.29 o 
 -11   7   7     1371.24     1332.78    200.71 o 
 -10   7   7      577.93      716.99    111.59 o 
  -9   7   7     5538.44     5527.53    573.35 o 
  -8   7   7     1613.53     1345.73    124.33 o 
  -7   7   7     5173.46     4600.77    372.13 o 
  -6   7   7     7565.63     7295.01    530.94 o 
  -5   7   7    21487.72    21667.33    608.11 o 
  -4   7   7     3850.65     4645.19    327.64 o 
  -3   7   7    59885.24    60249.48    836.94 o 
  -2   7   7     8816.53     8958.52    446.95 o 
  -1   7   7    49757.72    47992.13    868.60 o 
   0   7   7    13999.90    15531.97    579.52 o 
   1   7   7    79382.43    80267.34   1122.51 o 
   2   7   7      297.71      369.43    190.14 o 
   3   7   7   101134.43   105096.34   1745.75 o 
   4   7   7     4337.11     4263.01    370.45 o 
   5   7   7    36584.22    38100.78   1576.65 o 
   6   7   7     7927.02     6915.74    735.20 o 
   7   7   7    45931.57    46614.65   1466.64 o 
   8   7   7     1083.76      851.17    307.87 o 
   9   7   7    22963.19    22357.55   1572.45 o 
  10   7   7     8869.15     7858.80    895.54 o 
  11   7   7     6319.73     7291.56   1159.69 o 
  12   7   7      500.89      453.78    240.14 o 
  13   7   7      166.47      397.50    160.37 o 
  14   7   7       31.36      402.68    145.69 o 
  15   7   7       38.60      248.31     76.69 o 
 -15   8   7     1125.44     1014.52    262.50 o 
 -14   8   7    11277.18    10812.36    819.97 o 
 -13   8   7     4295.96     4346.35    615.48 o 
 -12   8   7    22744.02    22638.21    742.76 o 
 -11   8   7    11406.44     9933.63    577.90 o 
 -10   8   7    27676.91    28661.75    778.29 o 
  -9   8   7    24671.72    25985.94    733.67 o 
  -8   8   7    25313.77    27520.59   1313.82 o 
  -7   8   7    46274.74    46369.86    998.64 o 
  -6   8   7    19822.10    18311.07    777.50 o 
  -5   8   7    70894.72    73065.82   1779.93 o 
  -4   8   7      300.91      346.17    107.44 o 
  -3   8   7    64352.91    64436.32    913.35 o 
  -2   8   7     1235.68     1057.79    215.70 o 
  -1   8   7    52548.90    52924.65    752.45 o 
   0   8   7     1951.55     2676.98    239.68 o 
   1   8   7    14332.40    14043.08    707.89 o 
   2   8   7     5677.03     5744.60    603.77 o 
   3   8   7     6947.91     6247.20    768.61 o 
   4   8   7      215.99      493.45    133.20 o 
   5   8   7    15114.90    15617.81    804.71 o 
   6   8   7      473.22      396.34     88.26 o 
   7   8   7    48080.06    50096.63   2543.92 o 
   8   8   7     2011.78     2376.35    465.01 o 
   9   8   7    34728.47    35636.94   1603.29 o 
  10   8   7     6914.63     6974.76    813.73 o 
  11   8   7    38102.79    37481.17   2371.46 o 
  12   8   7    22968.66    22893.90   1436.33 o 
  13   8   7    10193.64     9586.59   1196.68 o 
  14   8   7    18357.93    19119.79    936.98 o 
  15   8   7     4749.09     4011.12    779.97 o 
 -15   9   7     5001.42     5215.36   1329.29 o 
 -14   9   7       13.12      113.05    119.04 o 
 -13   9   7     7202.41     6627.63    555.56 o 
 -12   9   7     7385.53     7030.77    669.31 o 
 -11   9   7    10367.68    10201.87    730.47 o 
 -10   9   7     2559.71     2294.84    291.95 o 
  -9   9   7    10953.64    11418.46    665.41 o 
  -8   9   7    19304.60    18370.13    768.91 o 
  -7   9   7      687.11      776.35    101.49 o 
  -6   9   7    28663.30    28477.23    745.98 o 
  -5   9   7     3786.10     4071.45    535.65 o 
  -4   9   7    39203.16    38510.29    719.66 o 
  -3   9   7    12927.96    14557.19    759.89 o 
  -2   9   7    33964.32    33823.11    868.84 o 
  -1   9   7    13840.14    14211.20    632.41 o 
   0   9   7    16677.41    17499.46   2962.64 o 
   1   9   7    22303.60    23244.67    820.65 o 
   2   9   7     2540.56     2482.55    684.42 o 
   3   9   7    20745.98    22191.40   1195.94 o 
   4   9   7    17196.47    15775.50    659.88 o 
   5   9   7    12971.03    12566.30    731.02 o 
   6   9   7    18393.47    17398.62    749.14 o 
   7   9   7    10043.84    10002.03    833.41 o 
   8   9   7    12283.41    10944.22    987.91 o 
   9   9   7     3348.25     4415.26   1107.69 o 
  10   9   7    18923.29    19230.40   1327.66 o 
  11   9   7     2072.60     2249.70    699.18 o 
  12   9   7     9225.39     9068.48   1153.63 o 
  13   9   7     4117.95     2931.06    661.72 o 
  14   9   7     3351.33     2785.02    638.12 o 
  15   9   7     5508.97     4449.84   1245.16 o 
 -15  10   7     5619.81     5544.21    856.39 o 
 -14  10   7     5258.55     5384.21    550.27 o 
 -13  10   7     2418.63     2551.48    668.57 o 
 -12  10   7     3850.43     2841.05    399.11 o 
 -11  10   7      591.51      654.87    181.67 o 
 -10  10   7     3048.91     2930.97    365.83 o 
  -9  10   7       39.89      186.49     85.90 o 
  -8  10   7     3311.89     3347.12    306.41 o 
  -7  10   7      987.90     1199.07    130.31 o 
  -6  10   7     8083.40     7958.68    374.80 o 
  -5  10   7     3514.59     4664.24    401.39 o 
  -4  10   7    22249.03    22345.06    701.44 o 
  -3  10   7      950.38     1627.24    188.43 o 
  -2  10   7    63312.17    64633.37   1194.11 o 
  -1  10   7     8178.85     8230.33    640.95 o 
   0  10   7    73931.48    77934.27   1734.62 o 
   1  10   7     1079.35     1058.84    126.89 o 
   2  10   7   142113.30   143188.83   4406.02 o 
   3  10   7      329.26     1195.11    392.75 o 
   4  10   7   106976.45    79240.59  14780.19 o 
   5  10   7     9906.19     9523.40   1737.90 o 
   6  10   7    66327.64    67943.15   1809.60 o 
   7  10   7     1687.89     1615.67    474.28 o 
   8  10   7    45681.48    49835.34   2194.53 o 
   9  10   7     6733.25     7643.06   1279.25 o 
  10  10   7    12363.43    13348.53   1106.63 o 
  11  10   7     3132.62     3289.80    930.66 o 
  12  10   7      451.82      636.31    271.99 o 
  13  10   7      418.94      305.09    251.88 o 
  14  10   7     1194.91      442.07    225.19 o 
  15  10   7       34.68      221.78    192.80 o 
 -15  11   7    10260.00     8471.51   1184.60 o 
 -14  11   7     2449.50     2417.03    296.18 o 
 -13  11   7    14020.39    14226.71   1143.31 o 
 -12  11   7    11602.60     9980.88    714.85 o 
 -11  11   7    32055.92    32651.48   1431.22 o 
 -10  11   7    27481.35    29397.71    909.62 o 
  -9  11   7    22791.12    24070.71    815.53 o 
  -8  11   7    39885.20    39626.21    905.61 o 
  -7  11   7    45116.60    44288.87    839.04 o 
  -6  11   7    62067.68    64821.19   1192.37 o 
  -5  11   7     7186.33     7238.48    394.39 o 
  -4  11   7    68417.47    66483.88   1624.26 o 
  -3  11   7     2536.28     2818.14    275.24 o 
  -2  11   7    45041.59    45309.50   1046.33 o 
  -1  11   7      893.60     1534.73    304.21 o 
   0  11   7    26571.03    26500.71   1148.60 o 
   1  11   7     8799.63    10596.56    733.45 o 
   2  11   7      268.36      427.60    137.42 o 
   3  11   7     2819.18     2724.26    810.36 o 
   4  11   7     1335.59     1630.79    322.92 o 
   5  11   7     8614.00     9173.12    844.95 o 
   6  11   7     9297.14     9997.15    644.49 o 
   7  11   7     1575.14     1656.15    403.61 o 
   8  11   7    39413.23    40027.14   1782.25 o 
   9  11   7     1614.26     1375.48    371.19 o 
  10  11   7    21839.31    24044.71   1309.95 o 
  11  11   7    17394.98    18081.46   1604.70 o 
  12  11   7    22809.76    24352.32   1288.06 o 
  13  11   7    18578.58    19227.54    849.26 o 
  14  11   7     6657.40     7215.90    942.22 o 
  15  11   7    14454.72    14804.29    997.43 o 
 -15  12   7     1589.89     2139.93    296.17 o 
 -14  12   7    10986.57    10721.17   1015.87 o 
 -13  12   7      158.43      193.00     77.75 o 
 -12  12   7     7800.90     7037.11    638.94 o 
 -11  12   7      844.70      814.46    151.82 o 
 -10  12   7    11874.84    10316.80    699.99 o 
  -9  12   7     8380.77     8467.02    674.37 o 
  -8  12   7     7946.31     8243.99    424.31 o 
  -7  12   7    14888.81    15226.86    582.59 o 
  -6  12   7      191.06      372.63     87.89 o 
  -5  12   7    43555.64    44601.78    832.04 o 
  -4  12   7      459.23      407.06     75.24 o 
  -3  12   7    24919.65    24851.96    988.22 o 
  -2  12   7     7316.71     8394.17    811.14 o 
  -1  12   7    22774.25    24380.59    955.99 o 
   0  12   7     8675.04     9179.36    779.12 o 
   1  12   7     9216.77     8772.40    577.94 o 
   2  12   7    19173.20    21883.84    863.04 o 
   3  12   7       25.37      239.62    109.92 o 
   4  12   7    18091.15    18991.61    898.22 o 
   5  12   7     9653.56     9096.13    958.54 o 
   6  12   7    10198.48    10291.67    665.73 o 
   7  12   7    10752.60    10976.24    849.48 o 
   8  12   7     8753.36     9836.61    975.98 o 
   9  12   7    20492.38    20450.87   1408.59 o 
  10  12   7      477.43      558.73    278.88 o 
  11  12   7    12462.91    11992.35   1127.31 o 
  12  12   7      720.02      334.46    217.73 o 
  13  12   7     6250.27     5402.44    559.02 o 
  14  12   7     2305.45     1812.83    369.12 o 
 -14  13   7    10903.99    11437.55    841.48 o 
 -13  13   7     6450.43     6685.91    867.36 o 
 -12  13   7     7737.09     9176.94    779.32 o 
 -11  13   7     3515.62     3217.13    486.28 o 
 -10  13   7     2086.65     2287.23    423.53 o 
  -9  13   7     2745.41     2523.85    325.37 o 
  -8  13   7      846.76      908.96    138.47 o 
  -7  13   7      624.53      751.37    114.88 o 
  -6  13   7     7493.83     7687.74    476.18 o 
  -5  13   7     7779.18     7971.40    445.76 o 
  -4  13   7    17527.27    18080.30    632.72 o 
  -3  13   7    28538.21    30584.39    938.08 o 
  -2  13   7    21405.99    23156.69    726.19 o 
  -1  13   7    50928.68    50023.39   1568.14 o 
   0  13   7    16734.94    16667.65   1214.87 o 
   1  13   7    74933.77    75766.45   3648.70 o 
   2  13   7     4816.62     4358.42    582.71 o 
   3  13   7    85700.87    88319.31   3780.99 o 
   4  13   7     1790.17     2435.56    577.48 o 
   5  13   7    60956.09    63721.39   2271.08 o 
   6  13   7     4632.30     5597.52   1110.48 o 
   7  13   7    42006.00    42882.24   1483.25 o 
   8  13   7    12300.16    11918.26   1122.06 o 
   9  13   7    19261.51    22333.12   7715.01 o 
  10  13   7     7774.05     7744.90   1015.73 o 
  11  13   7     4398.91     4652.69   1320.60 o 
  12  13   7     3399.15     3836.58    714.37 o 
  13  13   7       17.39      306.32    129.72 o 
  14  13   7       77.07      162.59    133.74 o 
 -14  14   7     5025.76     4516.74    465.84 o 
 -13  14   7     3069.14     2562.86    314.43 o 
 -12  14   7    19670.06    21126.08    879.49 o 
 -11  14   7    12203.08    12166.64    611.17 o 
 -10  14   7    17380.26    17784.48    882.37 o 
  -9  14   7    21599.51    23535.23    910.31 o 
  -8  14   7    16399.93    16581.38    770.66 o 
  -7  14   7    36511.88    36813.75    982.36 o 
  -6  14   7    23248.47    23189.52    679.23 o 
  -5  14   7    48670.38    50776.87   1433.52 o 
  -4  14   7     2263.44     2115.49    256.02 o 
  -3  14   7    46632.83    49192.13   1229.45 o 
  -2  14   7     1511.65     1708.19    221.94 o 
  -1  14   7    33672.39    33675.07   1017.17 o 
   0  14   7     7486.20     7632.28    788.84 o 
   1  14   7    12984.99    13102.50    936.76 o 
   2  14   7     4623.80     5134.70    839.51 o 
   3  14   7     2283.55     1847.06    457.88 o 
   4  14   7     6149.67     7415.34   1047.61 o 
   5  14   7      423.88      372.47    101.85 o 
   6  14   7     3924.05     3225.09   1052.99 o 
   7  14   7    14466.45    13145.69   1205.96 o 
   8  14   7      643.54      565.90    221.55 o 
   9  14   7    17842.21    18120.36   1155.34 o 
  10  14   7     4203.11     4266.48   1304.14 o 
  11  14   7    24492.46    26834.93   1329.45 o 
  12  14   7     9724.87    11260.92    359.30 o 
  13  14   7    16554.24    17969.67    840.25 o 
  14  14   7     9485.56     9321.15    712.65 o 
 -14  15   7      456.65      666.55    154.40 o 
 -13  15   7    10384.32     9999.99    770.79 o 
 -12  15   7      304.34      223.21     95.76 o 
 -11  15   7     8214.96     7540.17    730.88 o 
 -10  15   7     4431.02     4461.91    732.55 o 
  -9  15   7    19593.43    20688.81    811.48 o 
  -8  15   7    13620.20    13742.56    639.29 o 
  -7  15   7     9947.73    11249.91    592.24 o 
  -6  15   7    19185.53    18674.06    666.51 o 
  -5  15   7    10214.32    10879.03    578.88 o 
  -4  15   7    21079.44    22521.20    938.08 o 
  -3  15   7       99.75      238.82     70.42 o 
  -2  15   7    18355.33    18737.70    822.08 o 
  -1  15   7     8898.18     8552.04    705.13 o 
   0  15   7     1357.07     1641.16    236.01 o 
   1  15   7    19717.94    20844.60    918.92 o 
   2  15   7     4729.56     4419.82    849.56 o 
   3  15   7    38432.90    39316.64   1903.61 o 
   4  15   7      292.28      592.56    227.34 o 
   5  15   7    14749.63    15054.54    899.28 o 
   6  15   7     4228.81     3765.93    750.47 o 
   7  15   7    14596.63    12676.82    758.24 o 
   8  15   7     5640.34     6016.62   1297.68 o 
   9  15   7       37.68      277.96    139.65 o 
  10  15   7    13879.02    14038.55   1263.84 o 
  11  15   7      302.06      401.05    207.64 o 
  12  15   7     5857.96     6076.45    471.37 o 
  13  15   7     1740.39     2120.10    637.66 o 
  14  15   7     7734.47     8523.67   1340.46 o 
 -13  16   7    10005.96    10976.65    746.73 o 
 -12  16   7     5280.71     4763.43    479.70 o 
 -11  16   7     2573.66     2622.80    436.81 o 
 -10  16   7     2219.97     1889.42    314.25 o 
  -9  16   7        0.77      193.83     91.10 o 
  -8  16   7     2043.45     1870.95    318.90 o 
  -7  16   7     4986.35     4385.40    388.05 o 
  -6  16   7      673.26      506.94     92.39 o 
  -5  16   7     5962.80     6236.32    662.01 o 
  -4  16   7     8744.96     9278.33    704.84 o 
  -3  16   7    27848.75    27783.10   1156.04 o 
  -2  16   7    22915.79    24207.75   1074.82 o 
  -1  16   7    12107.99    12896.05    687.27 o 
   0  16   7    67328.01    72484.98   1906.59 o 
   1  16   7     5383.60     5487.12    705.44 o 
   2  16   7    77258.09    79953.34   2886.81 o 
   3  16   7       28.94      275.91    166.08 o 
   4  16   7   114696.55   113464.91   4548.70 o 
   5  16   7      733.78      914.50    218.06 o 
   6  16   7    62747.64    62723.68   2128.15 o 
   7  16   7    10270.80     9295.30   1271.30 o 
   8  16   7    27034.67    29287.19   1816.27 o 
   9  16   7    10257.83     9804.19   1068.43 o 
  10  16   7    12015.98    14783.54   1055.94 o 
  11  16   7     3870.94     4244.16    895.09 o 
  12  16   7     1704.44     1286.89    406.08 o 
  13  16   7     1609.76     1464.39    501.42 o 
 -13  17   7     9640.10     7819.33   1129.91 o 
 -12  17   7      839.31      805.51    155.83 o 
 -11  17   7    15589.27    15402.38    897.79 o 
 -10  17   7    12083.36    12591.40    690.41 o 
  -9  17   7     9372.21     9489.06    675.89 o 
  -8  17   7    11188.58    11591.99    820.84 o 
  -7  17   7    14414.43    14019.72    439.50 o 
  -6  17   7    29087.06    29528.77    747.61 o 
  -5  17   7    11536.81    11649.93    686.61 o 
  -4  17   7    46203.18    50026.44   1926.14 o 
  -3  17   7     4602.38     4947.71    565.40 o 
  -2  17   7    27748.05    29253.26   1881.56 o 
  -1  17   7      550.72      606.02    164.32 o 
   0  17   7    22420.96    22496.37   1757.08 o 
   1  17   7       14.76      357.47    114.20 o 
   2  17   7     2888.33     2634.29    728.26 o 
   3  17   7        3.57      478.64    202.74 o 
   4  17   7     2829.77     2913.18    516.73 o 
   5  17   7     1977.66     2220.35    402.85 o 
   6  17   7     4498.92     3971.64    624.03 o 
   7  17   7       53.14      279.04    312.05 o 
   8  17   7    14109.03    16153.57   1871.87 o 
   9  17   7     1327.35     1171.95    473.98 o 
  10  17   7    15496.93    14924.19   1118.80 o 
  11  17   7     1334.31     1444.47    474.83 o 
  12  17   7    16453.65    16319.72   1032.30 o 
  13  17   7     2586.81     1829.17    677.96 o 
 -13  18   7     1767.08     2276.70    338.85 o 
 -12  18   7     4483.46     3804.84    428.65 o 
 -11  18   7       18.13      227.76     69.15 o 
 -10  18   7     8986.09     8274.03    670.34 o 
  -9  18   7     2833.21     2330.40    364.93 o 
  -8  18   7     5120.24     5468.77    771.30 o 
  -7  18   7    14771.77    14359.19    861.08 o 
  -6  18   7     4317.58     4107.80    538.63 o 
  -5  18   7    22584.49    22342.94    785.11 o 
  -4  18   7    10756.72    11168.26    812.15 o 
  -3  18   7    36942.32    38442.66   1225.58 o 
  -2  18   7     5131.52     5071.75    749.29 o 
  -1  18   7    17382.49    18568.61    786.77 o 
   0  18   7     8127.87     8359.58   1169.73 o 
   1  18   7    14694.57    15047.90    773.65 o 
   2  18   7    16251.32    15580.87    798.03 o 
   3  18   7     7729.86     8690.59    926.62 o 
   4  18   7    15198.65    14443.44    812.91 o 
   5  18   7      290.72       95.00     78.88 o 
   6  18   7     9477.78     9081.50    674.89 o 
   7  18   7     3436.78     3495.12    680.13 o 
   8  18   7     1108.33     1414.97    495.24 o 
   9  18   7    12800.51    12625.09   1062.47 o 
  10  18   7      446.88      350.12    174.27 o 
  11  18   7     7438.95     6908.07    659.26 o 
  12  18   7      134.04       72.38    135.79 o 
  13  18   7     6672.41     5871.92    853.13 o 
 -12  19   7     5006.30     4869.24    471.10 o 
 -11  19   7     3184.51     3038.45    376.02 o 
 -10  19   7      709.03      893.94    209.90 o 
  -9  19   7      101.04      148.12     70.05 o 
  -8  19   7      399.28      864.49    175.50 o 
  -7  19   7     1392.86     1039.53    147.47 o 
  -6  19   7      751.42      910.96    203.76 o 
  -5  19   7      398.44      538.99    125.04 o 
  -4  19   7     3718.18     3632.14    547.02 o 
  -3  19   7     4122.52     4242.35    611.54 o 
  -2  19   7     1547.19     1799.23    294.95 o 
  -1  19   7    30588.66    32891.39   1043.47 o 
   0  19   7      815.45      762.53    189.65 o 
   1  19   7    53360.85    56655.24   1747.83 o 
   2  19   7      318.00      647.00    264.81 o 
   3  19   7    57687.73    57717.22   1957.04 o 
   4  19   7      401.25      390.63    136.26 o 
   5  19   7    57037.82    54068.86   3373.03 o 
   6  19   7      136.98      283.82    183.42 o 
   7  19   7    22282.96    22091.12   1122.20 o 
   8  19   7     2343.55     2088.15    638.06 o 
   9  19   7    10579.78     9862.99   1174.83 o 
  10  19   7      257.52      197.45    169.30 o 
  11  19   7     3813.01     3379.43    805.63 o 
  12  19   7     1015.01     1106.82    391.69 o 
 -12  20   7     7633.29     7093.80    718.65 o 
 -11  20   7     3798.18     3692.79    435.51 o 
 -10  20   7     9953.68    10718.48    759.14 o 
  -9  20   7     8178.04     8459.82    594.41 o 
  -8  20   7    10325.87     9700.27    888.53 o 
  -7  20   7     9175.43     9209.04    622.62 o 
  -6  20   7    21495.49    23294.39   1139.79 o 
  -5  20   7    16641.32    16695.13    808.66 o 
  -4  20   7    15855.74    14025.94    751.32 o 
  -3  20   7    11452.90    12009.50   1261.17 o 
  -2  20   7     5917.61     6615.25   1393.10 o 
  -1  20   7     7696.67     7956.83    723.12 o 
   0  20   7     1260.66     1226.01    192.51 o 
   1  20   7     1219.71     1243.44    221.77 o 
   2  20   7       24.69      181.86    187.97 o 
   3  20   7     2775.65     2717.45    706.52 o 
   4  20   7       29.13      233.88    108.33 o 
   5  20   7      128.65      201.94    106.11 o 
   6  20   7      497.02      485.12    153.05 o 
   7  20   7     3289.35     2564.83    526.96 o 
   8  20   7     1154.68     1619.32    453.92 o 
   9  20   7     4459.50     4632.15    768.95 o 
  10  20   7     1769.30     1660.56    537.25 o 
  11  20   7     6705.86     8117.38    789.41 o 
  12  20   7     1898.97     2045.09    522.45 o 
 -11  21   7      733.96      623.46    142.81 o 
 -10  21   7       65.88      254.52     70.51 o 
  -9  21   7      824.13      754.15    180.59 o 
  -8  21   7     3901.12     4251.46    914.96 o 
  -7  21   7      694.54      796.61    192.38 o 
  -6  21   7     2290.92     2619.92    425.48 o 
  -5  21   7     2205.35     2263.32    340.19 o 
  -4  21   7    11027.38     9850.70    722.40 o 
  -3  21   7      107.48      206.34    130.25 o 
  -2  21   7    14203.80    14557.32   1047.66 o 
  -1  21   7     2141.18     2183.64    392.67 o 
   0  21   7     2088.53     1389.60    259.78 o 
   1  21   7     2609.19     3386.99   1024.04 o 
   2  21   7     5396.21     3500.24    732.54 o 
   3  21   7     4184.15     3125.19    610.02 o 
   4  21   7     1566.03     1544.87    384.94 o 
   5  21   7     3875.55     3568.42    689.30 o 
   6  21   7      247.52      491.53    187.13 o 
   7  21   7     1067.38      730.63    220.55 o 
   8  21   7     3534.47     3039.30    850.26 o 
   9  21   7        1.33      299.56    125.30 o 
  10  21   7     2825.51     1929.46    653.22 o 
  11  21   7       13.32      -35.87     95.84 o 
 -11  22   7     6837.27     6400.29   1123.10 o 
 -10  22   7      740.30      683.26    144.70 o 
  -9  22   7     2179.71     1559.49    371.62 o 
  -8  22   7     2242.39     2573.37    327.21 o 
  -7  22   7     2679.71     2980.64    401.86 o 
  -6  22   7     1307.72     1327.24    241.62 o 
  -5  22   7      466.51      773.20    468.35 o 
  -4  22   7     6077.56     6638.53    685.92 o 
  -3  22   7      136.51      163.13    151.74 o 
  -2  22   7     7577.58     7205.91    780.72 o 
  -1  22   7      277.48      128.41    105.62 o 
   0  22   7    12174.55    12199.80   1486.67 o 
   1  22   7        2.00      222.53    144.26 o 
   2  22   7    13459.13    13643.76   1110.33 o 
   3  22   7      714.24      898.19    233.64 o 
   4  22   7    18070.99    16781.60   1056.12 o 
   5  22   7     1586.48     1245.21    289.07 o 
   6  22   7    11698.89    11311.14   3852.82 o 
   7  22   7       25.00      271.54    209.14 o 
   8  22   7     6280.26     6287.05    972.47 o 
   9  22   7      426.29      359.09    155.49 o 
  10  22   7     7225.35     8617.89    825.07 o 
  11  22   7       35.77      162.45    105.91 o 
 -10  23   7     4781.43     4598.87    859.52 o 
  -9  23   7     6650.10     6817.22    811.66 o 
  -8  23   7     1390.58     1171.11    181.59 o 
  -7  23   7     6029.73     5544.83    402.69 o 
  -6  23   7     6965.56     7016.22    434.21 o 
  -5  23   7    19827.80    19137.76    768.44 o 
  -4  23   7     4944.84     4410.73    764.03 o 
  -3  23   7    11697.21     9998.24   1824.11 o 
  -2  23   7     3917.77     4012.94    722.34 o 
  -1  23   7     8356.14     7125.72    882.29 o 
   0  23   7     2079.49     1819.78    596.57 o 
   1  23   7     6964.30     6642.92    876.06 o 
   2  23   7      919.17     1017.12    347.35 o 
   3  23   7     6631.95     4922.40   1345.95 o 
   4  23   7     1122.62     1559.29    461.13 o 
   5  23   7     3216.01     3716.29    977.43 o 
   6  23   7      392.09      255.25    142.89 o 
   7  23   7     2380.21     2277.62    582.43 o 
   8  23   7      259.83      495.42    240.23 o 
   9  23   7     6448.42     5529.50   1220.55 o 
  10  23   7     1179.45      974.45    352.96 o 
 -10  24   7       15.54      147.81     57.08 o 
  -9  24   7       85.40       89.72     74.50 o 
  -8  24   7      168.84      192.85     99.30 o 
  -7  24   7      142.91      150.89    285.21 o 
  -6  24   7      499.43      647.02    206.39 o 
  -5  24   7      627.36      696.22    379.70 o 
  -4  24   7     4489.16     4529.35    970.92 o 
  -3  24   7        2.39      109.28    110.61 o 
  -2  24   7      686.85      514.26    409.74 o 
  -1  24   7      959.70     1148.04    365.49 o 
   0  24   7      268.09      477.48    262.75 o 
   1  24   7       14.68      152.63    146.32 o 
   2  24   7     1085.97      899.49    315.70 o 
   3  24   7      313.45      658.07    270.29 o 
   4  24   7      104.11      504.28    228.95 o 
   5  24   7     2271.69     1475.84    325.40 o 
   6  24   7      142.93      321.00    178.58 o 
   7  24   7     1231.70      812.19    330.72 o 
   8  24   7       53.91       -6.32    135.64 o 
   9  24   7      448.41      638.62    276.49 o 
  10  24   7      156.69      373.12    120.37 o 
  -9  25   7     4008.29     3031.05    486.65 o 
  -8  25   7     9324.98     9361.04    725.32 o 
  -7  25   7     4703.55     4648.40    893.15 o 
  -6  25   7     7880.55     9148.48    631.94 o 
  -5  25   7     4294.75     4055.21    510.06 o 
  -4  25   7     9432.18     9022.41   1307.35 o 
  -3  25   7     2294.15     3580.85    800.66 o 
  -2  25   7     4527.74     4995.15    885.30 o 
  -1  25   7     2322.40     2174.61    578.49 o 
   0  25   7      992.95      587.95    274.03 o 
   1  25   7     3176.82     2430.19   1212.61 o 
   2  25   7       69.74      264.34    314.88 o 
   3  25   7     2896.48     2876.79    777.78 o 
   4  25   7     1324.55     1190.28    423.97 o 
   5  25   7     4148.12     4106.61   1129.34 o 
   6  25   7     2284.28     2230.68    548.11 o 
   7  25   7     2391.75     2229.57    856.17 o 
   8  25   7     3935.43     3563.70   1167.33 o 
   9  25   7     5223.80     4311.70   1079.84 o 
  -8  26   7      615.16      418.51    198.16 o 
  -7  26   7        2.88      -47.19     85.87 o 
  -6  26   7     2042.23     2198.99    481.70 o 
  -5  26   7      464.39      396.47    116.11 o 
  -4  26   7     6830.40     7610.32    798.44 o 
  -3  26   7      403.55      781.03    304.17 o 
  -2  26   7    10738.01    10040.92   2781.25 o 
  -1  26   7      950.70     1315.14    441.11 o 
   0  26   7    16417.91    17940.96   5776.75 o 
   1  26   7      521.31      294.77    124.67 o 
   2  26   7    17330.30    19682.59    871.84 o 
   3  26   7     1115.13     1029.47    300.02 o 
   4  26   7    19800.55    21649.00    924.98 o 
   5  26   7      101.35      361.57    237.50 o 
   6  26   7    10592.71     9473.58   1243.92 o 
   7  26   7      119.37      206.64    140.90 o 
   8  26   7     6705.90     5643.58   1284.79 o 
  -7  27   7       54.49      375.37    147.75 o 
  -6  27   7     5102.82     4055.78    841.95 o 
  -5  27   7      222.30      229.39    188.81 o 
  -4  27   7     3044.91     2870.39    336.31 o 
  -3  27   7     2558.84     2528.63    292.96 o 
  -2  27   7     1043.12      900.47    322.42 o 
  -1  27   7     4465.92     4260.60    769.74 o 
   0  27   7      639.59      582.83    307.40 o 
   1  27   7    10548.68    11042.32    705.85 o 
   2  27   7      217.71      272.69    126.03 o 
   3  27   7     5365.59     5655.50    750.61 o 
   4  27   7      493.53      583.93    286.17 o 
   5  27   7     4377.69     5237.92    587.39 o 
   6  27   7     2709.82     2535.36    402.74 o 
   7  27   7     1322.59     1077.67    452.81 o 
  -6  28   7     1557.78     1229.19    254.89 o 
  -5  28   7    11916.85    11395.17    704.79 o 
  -4  28   7      802.27      641.07    220.78 o 
  -3  28   7    14205.53    13898.27   1098.71 o 
  -2  28   7       18.19      209.78    157.57 o 
  -1  28   7     2528.49     2790.33    607.41 o 
   0  28   7        6.65      315.40    196.63 o 
   1  28   7      994.35     1024.55    383.82 o 
   2  28   7      641.83      756.49    302.07 o 
   3  28   7      831.27     1020.50    332.43 o 
   4  28   7       93.54      -82.86    148.56 o 
   5  28   7     2660.73     2272.88    633.42 o 
   6  28   7     2221.67     2294.81    314.82 o 
  -5  29   7     5181.33     4804.95    694.80 o 
  -4  29   7      849.30      604.74    197.79 o 
  -3  29   7    11116.54    10292.72    584.33 o 
  -2  29   7      987.09      466.17    245.37 o 
  -1  29   7    15932.49    15800.14    777.25 o 
   0  29   7       52.46      379.00    196.12 o 
   1  29   7    18447.67    17075.88    874.99 o 
   2  29   7      653.50     1026.92    336.88 o 
   3  29   7    16598.20    17879.78   1183.77 o 
   4  29   7     1153.15     1170.21    505.51 o 
   5  29   7    11413.41    11065.94    936.02 o 
  -3  30   7     1049.38      610.96    268.63 o 
  -2  30   7     5954.84     5115.42   1128.81 o 
  -1  30   7      536.74      890.20    313.98 o 
   0  30   7    11688.38    11273.48    793.90 o 
   2  30   7    12282.89    13678.41    936.32 o 
   3  30   7      232.35      169.94    119.74 o 
 -15   0   8    23551.36    24334.21   2159.87 o 
 -14   0   8     3092.74     2717.46    617.80 o 
 -13   0   8    21814.10    23528.32   1358.17 o 
 -12   0   8     4238.81     5007.99   1236.98 o 
 -11   0   8    27698.44    28133.97   1046.10 o 
 -10   0   8    15025.44    15499.31    618.25 o 
  -9   0   8    38713.68    39775.66   1645.41 o 
  -8   0   8    26328.89    25619.94   1457.21 o 
  -7   0   8     2691.73     2392.40    376.94 o 
  -6   0   8    13603.88    13850.29    649.85 o 
  -5   0   8     3329.89     3357.41    448.72 o 
  -4   0   8     6668.55     6739.33    688.56 o 
  -3   0   8     4918.00     6823.29    469.28 o 
  -2   0   8     4293.91     5001.27    404.14 o 
  -1   0   8      161.77     1111.98    173.60 o 
   0   0   8     2134.90     2647.74    491.38 o 
   1   0   8    24968.66    24224.74   1161.47 o 
   2   0   8    22249.98    22578.42   1201.45 o 
   3   0   8     3337.20     3833.48    488.74 o 
   4   0   8    91503.86    92590.72   3920.94 o 
   5   0   8     1237.68     2695.96    504.05 o 
   6   0   8    52870.94    51931.70   1964.44 o 
   7   0   8     4012.93     4465.71    957.16 o 
   8   0   8    96904.45   101225.45  38145.04 o 
   9   0   8      488.85      356.61    218.53 o 
  10   0   8    57111.35    53911.31   2906.27 o 
  11   0   8     1578.39     2083.79    603.67 o 
  12   0   8    18019.66    19542.94    987.64 o 
  13   0   8     8588.98     7967.73    678.85 o 
  14   0   8    11423.62    11883.62   1126.39 o 
  15   0   8     4262.28     2221.59    557.89 o 
 -15   1   8      251.31      212.72    153.94 o 
 -14   1   8     1238.36     1016.54    283.58 o 
 -13   1   8     4425.23     3264.52    421.80 o 
 -12   1   8     4887.41     5159.06    969.82 o 
 -11   1   8     8802.06     8379.71    502.13 o 
 -10   1   8      745.24     1046.22    155.91 o 
  -9   1   8    34181.33    34633.71    797.28 o 
  -8   1   8      691.29      748.95    126.68 o 
  -7   1   8    53992.27    56191.27   1191.62 o 
  -6   1   8    18743.37    19619.09    746.22 o 
  -5   1   8    49671.90    47886.30   1195.36 o 
  -4   1   8    52519.00    51650.86   1281.00 o 
  -3   1   8    26669.25    27554.97    756.34 o 
  -2   1   8    87339.80    90346.52   1624.21 o 
  -1   1   8    26984.30    27404.68   1816.80 o 
   0   1   8   131252.88   132374.61   2913.25 o 
   1   1   8     2170.05     2342.00    351.24 o 
   2   1   8    70435.28    70661.48   1594.94 o 
   3   1   8    10555.47    12118.25    681.09 o 
   4   1   8    47725.23    50541.26   1831.68 o 
   5   1   8    20327.34    20975.83   1043.42 o 
   6   1   8     7383.25     7364.80    889.55 o 
   7   1   8    31970.67    30698.67   1561.77 o 
   8   1   8     2303.04     3349.69    511.27 o 
   9   1   8    19503.67    19949.19    943.97 o 
  10   1   8     4806.63     4471.94    987.14 o 
  11   1   8     9209.91     8982.38    952.05 o 
  12   1   8    10301.05     9673.81    852.23 o 
  13   1   8      171.31      418.19    138.49 o 
  14   1   8    14436.21    14730.15    713.45 o 
  15   1   8      134.41      209.86     73.57 o 
 -15   2   8     2847.30     2244.06    441.46 o 
 -14   2   8      244.05      290.67    232.84 o 
 -13   2   8     2647.21     2719.86    467.12 o 
 -12   2   8     5358.90     4545.42    929.53 o 
 -11   2   8     2615.35     2532.50    360.51 o 
 -10   2   8    13093.43    13635.24    619.15 o 
  -9   2   8     2692.59     2511.88    256.36 o 
  -8   2   8    19457.56    20135.67    684.89 o 
  -7   2   8     1299.82     1067.86    141.10 o 
  -6   2   8    33411.33    34156.58    940.84 o 
  -5   2   8    28963.78    29010.42    747.80 o 
  -4   2   8    13056.89    13634.06    563.40 o 
  -3   2   8    51635.85    52617.99    962.11 o 
  -2   2   8    17105.79    17203.83    558.53 o 
  -1   2   8    86817.90    90307.91   1624.26 o 
   0   2   8     7483.76     8155.71    642.65 o 
   1   2   8   104818.70   105455.36   2375.53 o 
   2   2   8        3.95      378.38    118.22 o 
   3   2   8    41905.09    39249.54   2113.02 o 
   4   2   8     6849.72     7929.98   1077.99 o 
   5   2   8    13785.29    14263.61    795.86 o 
   6   2   8    15403.00    15400.76    704.59 o 
   7   2   8     1563.63     1946.41    311.30 o 
   8   2   8    14943.83    13692.62   2427.54 o 
   9   2   8      108.71      372.86    126.52 o 
  10   2   8    13427.34    13174.25    837.49 o 
  11   2   8    10753.50    11649.22    979.31 o 
  12   2   8     1411.09     1652.63    317.93 o 
  13   2   8    12512.83    14059.39   1059.58 o 
  14   2   8      247.17      391.23    163.51 o 
  15   2   8     8612.66     8260.29    828.35 o 
 -15   3   8      796.57      730.69    274.01 o 
 -14   3   8    31387.12    35209.87   2277.12 o 
 -13   3   8     2540.70     2533.17    438.13 o 
 -12   3   8    21203.33    23214.26    732.62 o 
 -11   3   8     9197.75     9099.17    670.73 o 
 -10   3   8    46601.70    51951.84   1232.97 o 
  -9   3   8    18036.94    18818.81    696.29 o 
  -8   3   8    10517.26    11238.05    696.22 o 
  -7   3   8     9997.43    10408.27    516.72 o 
  -6   3   8     1256.32     1328.45    176.77 o 
  -5   3   8     5531.26     6637.52    517.86 o 
  -4   3   8     2802.31     3065.67    276.97 o 
  -3   3   8     2162.96     2384.96    214.18 o 
  -2   3   8    12378.81    13972.49    611.71 o 
  -1   3   8       88.90      319.68     96.18 o 
   0   3   8    11449.49    12517.77    653.98 o 
   1   3   8    17776.44    19134.91    586.47 o 
   2   3   8    20902.34    22404.02    871.38 o 
   3   3   8    62185.67    62871.52   1903.75 o 
   4   3   8     1174.75     1273.16    187.37 o 
   5   3   8    74146.47    76851.67   2408.53 o 
   6   3   8       54.01      615.18    171.73 o 
   7   3   8    78585.09    79914.14   2365.69 o 
   8   3   8       62.36      340.44    165.74 o 
   9   3   8    85814.61    89547.77   4255.45 o 
  10   3   8     4690.66     5003.34    994.24 o 
  11   3   8    32876.20    33745.11   1473.62 o 
  12   3   8    10137.64     8815.27    738.61 o 
  13   3   8    19973.55    22341.90    674.68 o 
  14   3   8     6511.03     5302.18    973.94 o 
  15   3   8     5559.41     5253.52   1159.84 o 
 -15   4   8      884.82      746.32    214.88 o 
 -14   4   8      352.67      208.51     93.03 o 
 -13   4   8      945.51     1352.49    291.08 o 
 -12   4   8     8004.83     6950.59    615.48 o 
 -11   4   8      591.83      572.10    121.47 o 
 -10   4   8    16676.92    16247.77    509.41 o 
  -9   4   8      755.22      595.69     89.23 o 
  -8   4   8    39301.04    38672.32   1187.59 o 
  -7   4   8     2593.15     2750.15    318.60 o 
  -6   4   8    40518.55    40627.54    875.19 o 
  -5   4   8    47861.72    46098.61   1228.20 o 
  -4   4   8    25155.67    24610.42    770.72 o 
  -3   4   8    34739.23    34913.83   1158.94 o 
  -2   4   8    14100.89    13872.99    943.90 o 
  -1   4   8   103567.84   108628.27   1944.12 o 
   0   4   8     5685.79     5601.63    420.30 o 
   1   4   8    43646.81    45679.66    857.11 o 
   2   4   8     9639.34    10840.52    522.65 o 
   3   4   8    36863.78    36871.73   1145.16 o 
   4   4   8    18077.34    17396.79    758.47 o 
   5   4   8    14262.16    14512.06    902.72 o 
   6   4   8    39045.56    41191.64   1123.39 o 
   7   4   8     2993.24     3987.62    635.24 o 
   8   4   8    13874.74    13383.68    725.75 o 
   9   4   8      328.03      840.62    211.38 o 
  10   4   8     7986.13     6964.10    871.51 o 
  11   4   8    11259.86    11877.00    965.46 o 
  12   4   8      446.53      410.32    148.24 o 
  13   4   8     8903.34     9854.41    814.91 o 
  14   4   8     1928.81     1448.25    274.14 o 
  15   4   8    14215.45    14450.03    876.63 o 
 -15   5   8       86.25      555.53    190.17 o 
 -14   5   8     1610.61     1597.23    528.20 o 
 -13   5   8     2126.89     2117.61    650.96 o 
 -12   5   8       12.21      197.65     72.02 o 
 -11   5   8    14023.42    13226.96    970.74 o 
 -10   5   8        3.18      115.09     58.71 o 
  -9   5   8    19307.72    20706.58    673.16 o 
  -8   5   8     3587.34     3417.62    446.72 o 
  -7   5   8    50734.64    52447.41   1255.99 o 
  -6   5   8    11545.79    11621.55    634.09 o 
  -5   5   8    21928.88    21901.40   1387.04 o 
  -4   5   8    41263.50    42761.70   1069.75 o 
  -3   5   8    11183.77    11724.61    573.14 o 
  -2   5   8    45901.08    46791.87    867.03 o 
  -1   5   8     2605.17     3523.55    383.48 o 
   0   5   8    49998.77    49372.28   1417.55 o 
   1   5   8      336.41      922.88    128.09 o 
   2   5   8    55427.52    57013.55   1056.47 o 
   3   5   8     4031.88     5031.17    516.46 o 
   4   5   8    14541.67    15175.69    810.21 o 
   5   5   8    13978.31    12953.66    900.17 o 
   6   5   8     6682.07     7249.48    576.65 o 
   7   5   8     2435.61     2991.24    451.75 o 
   8   5   8      286.07      392.71    139.98 o 
   9   5   8     5798.85     6297.58    664.04 o 
  10   5   8      489.63      858.03    239.69 o 
  11   5   8       26.55      183.34    132.27 o 
  12   5   8    10278.14    10865.81    928.10 o 
  13   5   8      491.88      856.31    208.33 o 
  14   5   8     5530.30     4637.78    778.91 o 
  15   5   8     2264.80     1831.52    471.77 o 
 -15   6   8    20853.39    21644.92   1100.56 o 
 -14   6   8     2853.22     2232.37    502.71 o 
 -13   6   8    23251.77    25992.80   1943.73 o 
 -12   6   8     4895.05     3644.43    474.06 o 
 -11   6   8    26838.59    29978.99   1314.00 o 
 -10   6   8     7727.96     7847.64    543.70 o 
  -9   6   8    16125.79    16734.98    592.47 o 
  -8   6   8    17827.30    17917.07    723.42 o 
  -7   6   8     2955.94     2721.74    328.24 o 
  -6   6   8     1942.85     1695.43    378.26 o 
  -5   6   8      109.50      303.38     62.50 o 
  -4   6   8     4035.33     4601.72    399.83 o 
  -3   6   8     9235.43    10525.46    550.28 o 
  -2   6   8     4194.19     4289.48    374.29 o 
  -1   6   8    15242.28    14243.77    794.34 o 
   0   6   8    17493.32    18221.69    517.28 o 
   1   6   8    15356.93    15931.07    559.13 o 
   2   6   8    53841.07    54483.19   1356.96 o 
   3   6   8     9807.99    10753.97   1215.59 o 
   4   6   8    88724.73    91841.77   2807.74 o 
   5   6   8      915.46     1686.05    296.22 o 
   6   6   8    70903.19    74529.19   2311.86 o 
   7   6   8      727.26      981.12    426.45 o 
   8   6   8    89318.31    92014.58   3953.85 o 
   9   6   8    13601.43    12333.41   2407.74 o 
  10   6   8    42759.21    44135.12   2672.79 o 
  11   6   8     8263.32     7892.74    884.03 o 
  12   6   8    20270.70    20809.61    804.86 o 
  13   6   8     8036.80     7168.47    553.21 o 
  14   6   8     9992.98    10813.10   1016.46 o 
 -15   7   8      132.78      713.96    236.16 o 
 -14   7   8      356.04      388.86    197.93 o 
 -13   7   8     3179.31     1803.32    436.01 o 
 -12   7   8     1481.98     1341.90    254.54 o 
 -11   7   8     8295.60     7977.84    646.58 o 
 -10   7   8     2138.64     1617.91    290.00 o 
  -9   7   8     7329.47     7538.21    547.02 o 
  -8   7   8     5015.52     4192.90    461.86 o 
  -7   7   8    19238.08    19631.74    690.06 o 
  -6   7   8    32977.93    34520.62   1329.56 o 
  -5   7   8    11420.54    11692.25    647.80 o 
  -4   7   8    48988.36    52747.76   1309.82 o 
  -3   7   8     9465.00     9483.22    740.81 o 
  -2   7   8    53738.80    53179.52   1314.76 o 
  -1   7   8     1015.58     1244.45    214.00 o 
   0   7   8    60708.29    62087.52   1530.77 o 
   1   7   8      213.43      390.00     91.75 o 
   2   7   8    12412.95    12172.91    504.99 o 
   3   7   8     1730.06     2552.34    392.92 o 
   4   7   8    13330.86    12646.94    914.16 o 
   5   7   8     5813.65     6888.05    969.65 o 
   6   7   8      175.89      712.23    165.31 o 
   7   7   8     5322.67     6311.26    831.62 o 
   8   7   8     2608.43     2622.24    505.41 o 
   9   7   8      622.25     1026.63    269.63 o 
  10   7   8     4462.87     4197.14    888.83 o 
  11   7   8      528.84      460.34    186.00 o 
  12   7   8     7466.14     7638.11    694.49 o 
  13   7   8      884.22      993.06    232.80 o 
  14   7   8     3925.09     3922.94    597.88 o 
 -14   8   8      284.45      502.01    219.44 o 
 -13   8   8        2.83      375.17    107.11 o 
 -12   8   8     1849.52     1900.89    289.30 o 
 -11   8   8     2235.46     2072.31    350.45 o 
 -10   8   8     9970.40    10181.71    688.07 o 
  -9   8   8     5823.13     5432.33    561.21 o 
  -8   8   8     7507.75     7339.77    482.42 o 
  -7   8   8    19369.57    18569.46    752.49 o 
  -6   8   8    21879.39    22019.74   1014.41 o 
  -5   8   8    19438.85    20982.21    831.55 o 
  -4   8   8    11087.12    11837.73    853.87 o 
  -3   8   8    43525.88    43628.92   1094.15 o 
  -2   8   8     2455.00     2461.97    297.41 o 
  -1   8   8    17423.66    17922.64    577.16 o 
   0   8   8      735.12     1127.51    236.84 o 
   1   8   8    27478.58    27541.78   1077.86 o 
   2   8   8     1179.12     1653.46    175.20 o 
   3   8   8     9027.46     9736.65    800.26 o 
   4   8   8     1878.26     2775.16    352.85 o 
   5   8   8     1630.34     2017.32    482.80 o 
   6   8   8     2173.27     2348.11    456.57 o 
   7   8   8     1063.30      952.82    326.30 o 
   8   8   8     1244.28     1576.35    422.41 o 
   9   8   8     3615.19     2760.23    744.67 o 
  10   8   8        9.04      315.89    181.79 o 
  11   8   8     3676.90     3147.93    653.29 o 
  12   8   8      574.56      677.46    200.58 o 
  13   8   8     6339.96     6169.60   1075.75 o 
  14   8   8      841.07     1393.77    325.10 o 
 -14   9   8    12265.05    13127.22   2650.36 o 
 -13   9   8     2261.45     1842.68    275.78 o 
 -12   9   8    16107.88    18242.33    789.47 o 
 -11   9   8     2231.05     1665.14    299.11 o 
 -10   9   8     9840.64    10586.89    720.64 o 
  -9   9   8    12458.04    12837.38    660.29 o 
  -8   9   8     6153.42     6375.90    417.77 o 
  -7   9   8     1492.86     1196.52    201.15 o 
  -6   9   8     6663.91     6550.72    654.07 o 
  -5   9   8     1995.94     1955.99    482.86 o 
  -4   9   8     2503.15     2668.36    354.03 o 
  -3   9   8     1826.64     1912.34    231.51 o 
  -2   9   8      178.34      325.91     77.51 o 
  -1   9   8    33058.01    32056.75    892.74 o 
   0   9   8      693.52     1002.46    172.23 o 
   1   9   8    52331.75    54720.91   1358.95 o 
   2   9   8      278.56      710.89    159.02 o 
   3   9   8    91972.61    89176.73   3823.66 o 
   4   9   8      327.21      487.88    237.67 o 
   5   9   8    54780.54    52836.61   2000.97 o 
   6   9   8     3057.05     3552.59    898.54 o 
   7   9   8    66638.34    68151.89   2970.07 o 
   8   9   8     3005.16     3074.74    670.95 o 
   9   9   8    24167.32    26376.80   1430.32 o 
  10   9   8    13128.06    13557.77   1271.46 o 
  11   9   8    17602.59    19695.46    988.26 o 
  12   9   8     1928.68     1980.58    478.17 o 
  13   9   8     7007.22     7440.20    638.95 o 
  14   9   8     3565.08     2224.77    478.16 o 
 -14  10   8       20.36      331.23    118.38 o 
 -13  10   8       43.60      200.49    114.53 o 
 -12  10   8     2470.05     3171.62    355.59 o 
 -11  10   8     1052.13     1297.90    182.11 o 
 -10  10   8     2697.54     2454.13    344.93 o 
  -9  10   8     5325.82     5425.93    581.10 o 
  -8  10   8     3130.15     2645.99    260.16 o 
  -7  10   8     8000.52     7764.01    370.22 o 
  -6  10   8     9715.92     9188.08    527.49 o 
  -5  10   8     7610.72     7766.46    761.91 o 
  -4  10   8      125.10      199.97     83.20 o 
  -3  10   8    15667.25    15350.97    658.29 o 
  -2  10   8     1524.25     1509.45    200.12 o 
  -1  10   8    13307.01    13639.41    627.99 o 
   0  10   8     2245.21     2791.36    349.18 o 
   1  10   8     8585.37     8907.13    626.51 o 
   2  10   8      278.63      339.79    118.22 o 
   3  10   8     3804.71     4431.49    746.04 o 
   4  10   8      523.90      616.00    170.21 o 
   5  10   8     9533.58    10719.22   1457.07 o 
   6  10   8      606.01      465.69    157.16 o 
   7  10   8       95.46      275.32    145.73 o 
   8  10   8     2317.82     2765.47    717.91 o 
   9  10   8      341.14      347.81    156.49 o 
  10  10   8      745.43      742.16    317.87 o 
  11  10   8      900.68      901.62    391.33 o 
  12  10   8      883.86      759.94    239.62 o 
  13  10   8     1029.44     1156.56    361.90 o 
  14  10   8     1102.35      915.03    235.01 o 
 -14  11   8      135.73      255.49    142.84 o 
 -13  11   8       74.17      308.58     88.15 o 
 -12  11   8     1184.39      771.33    158.40 o 
 -11  11   8      394.28      244.10     74.38 o 
 -10  11   8     5102.15     4228.67    541.05 o 
  -9  11   8      639.14      645.95    127.84 o 
  -8  11   8    12078.12    11893.34    522.93 o 
  -7  11   8     2017.99     2107.34    231.48 o 
  -6  11   8    12461.04    13211.78    626.46 o 
  -5  11   8     6023.84     5855.63    749.60 o 
  -4  11   8    20614.27    21011.17    774.31 o 
  -3  11   8     4694.85     4925.06    730.88 o 
  -2  11   8    17120.28    18697.67    675.53 o 
  -1  11   8       74.45      197.29     79.05 o 
   0  11   8     6413.65     6656.41   1346.23 o 
   1  11   8      183.11      124.53     88.71 o 
   2  11   8     6815.50     8588.76   1264.25 o 
   3  11   8     1878.15     1950.75    370.05 o 
   4  11   8     2222.05     3016.92    584.31 o 
   5  11   8       39.83      473.07    199.75 o 
   6  11   8        8.74      220.86    128.39 o 
   7  11   8      178.92      501.97    185.98 o 
   8  11   8     3530.62     4094.22   1138.78 o 
   9  11   8      940.94     1515.92    459.84 o 
  10  11   8     2692.05     1994.00    710.77 o 
  11  11   8     1704.76     1978.66    613.89 o 
  12  11   8      431.68      546.82    216.55 o 
  14  11   8     1090.85      996.78    359.71 o 
 -14  12   8       89.93       39.46     97.04 o 
 -13  12   8     7815.53     7972.35    635.20 o 
 -12  12   8        5.40      240.79     89.53 o 
 -11  12   8     7253.43     8003.93    527.22 o 
 -10  12   8       10.12      176.71     76.57 o 
  -9  12   8     2472.73     2216.76    390.30 o 
  -8  12   8       44.88       53.95     57.03 o 
  -7  12   8     5820.37     4733.82    475.91 o 
  -6  12   8     1621.35     1637.69    218.33 o 
  -5  12   8     6725.94     6574.05    472.94 o 
  -4  12   8      413.05      288.71    127.92 o 
  -3  12   8     4232.88     4376.52    471.28 o 
  -2  12   8     9466.91    10054.07    578.23 o 
  -1  12   8     1600.92     1888.97    525.58 o 
   0  12   8    10664.81    11067.27   1015.99 o 
   1  12   8     5491.32     5845.01    760.03 o 
   2  12   8    11900.60    13348.67   1543.42 o 
   3  12   8      308.29      537.24    219.10 o 
   4  12   8    11219.01    11856.34   1209.31 o 
   5  12   8     2089.06     2651.74    629.33 o 
   6  12   8    10498.48     9440.30    822.18 o 
   7  12   8     4013.54     4624.03   1112.66 o 
   8  12   8    12635.28    14961.55   1369.55 o 
   9  12   8     3819.70     3862.16   1230.09 o 
  10  12   8     5581.44     6191.61   1221.89 o 
  11  12   8      711.65      527.09    243.18 o 
  12  12   8    11939.26    12997.05   1214.32 o 
  13  12   8      227.49      414.46    165.71 o 
 -13  13   8     1142.01     1131.34    212.50 o 
 -12  13   8     1932.73     2074.37    317.30 o 
 -11  13   8       28.84      174.66     71.27 o 
 -10  13   8     4354.78     5088.29    499.04 o 
  -9  13   8     1275.22     1460.71    242.71 o 
  -8  13   8     2626.32     2613.70    540.77 o 
  -7  13   8       37.26      129.05     62.85 o 
  -6  13   8      546.31      540.17    108.04 o 
  -5  13   8     1247.12     1403.71    231.98 o 
  -4  13   8      153.14       72.47     50.69 o 
  -3  13   8        1.39      181.77     59.49 o 
  -2  13   8      165.90      181.92    172.54 o 
  -1  13   8       21.96     -102.93    169.15 o 
   0  13   8       22.66      326.66    174.45 o 
   1  13   8      565.18     1031.60    263.32 o 
   2  13   8      242.24      141.02    132.82 o 
   3  13   8     7390.08     9728.26   1256.93 o 
   4  13   8     2054.62     1980.73    641.66 o 
   5  13   8     2299.98     2772.20    632.56 o 
   6  13   8      866.09     1252.60    332.65 o 
   7  13   8     7412.08     7570.86   1562.23 o 
   8  13   8      994.05     1357.53    407.70 o 
   9  13   8     7184.36     6970.65   1448.81 o 
  11  13   8     3466.76     2698.71    915.22 o 
  12  13   8       96.03      323.77    222.34 o 
  13  13   8     1183.70     1010.91    396.10 o 
 -13  14   8     3440.29     3332.41    495.89 o 
 -12  14   8     1824.40     2333.88    405.74 o 
 -11  14   8     3545.60     2664.14    323.92 o 
 -10  14   8      318.02      360.42    123.66 o 
  -9  14   8     7661.01     7508.72    681.77 o 
  -8  14   8      541.59      612.29    173.30 o 
  -7  14   8     1048.25      662.16    127.65 o 
  -6  14   8      255.75      170.62     86.08 o 
  -5  14   8      235.46      200.07    100.27 o 
  -4  14   8     3923.83     3766.32    467.17 o 
  -3  14   8       20.79      175.74     47.94 o 
  -2  14   8      330.55      296.23    119.73 o 
  -1  14   8       26.94      592.44    245.45 o 
   0  14   8       39.42      225.10    157.29 o 
   1  14   8      380.30      828.06    284.63 o 
   2  14   8      105.37      517.17    157.01 o 
   3  14   8     2347.60     2871.34    641.99 o 
   4  14   8     7195.70     7934.47   1062.30 o 
   5  14   8     3143.53     2667.32    967.87 o 
   6  14   8     4245.77     5190.50   1131.08 o 
   7  14   8      141.23      257.48    210.42 o 
   8  14   8     4486.26     4435.52   1320.42 o 
   9  14   8       59.90      284.96    221.63 o 
  10  14   8    10982.59    10481.22   1249.61 o 
  11  14   8      744.61      779.85    339.26 o 
  12  14   8     2432.90     2624.88    595.91 o 
  13  14   8      421.47      458.64    274.55 o 
 -13  15   8      496.35      262.56     80.17 o 
 -12  15   8     2189.85     1920.49    297.21 o 
 -11  15   8     3100.34     2423.37    356.46 o 
 -10  15   8     2611.38     2356.94    355.36 o 
  -9  15   8     4596.35     4515.73    479.91 o 
  -8  15   8     2890.06     2920.34    451.52 o 
  -7  15   8    11701.08    12362.54    851.85 o 
  -6  15   8    17204.51    17593.67    685.35 o 
  -5  15   8     7678.42     7486.42    521.62 o 
  -4  15   8    33790.45    34211.78    965.12 o 
  -3  15   8     6987.04     6747.86    978.95 o 
  -2  15   8    23322.39    22493.86   1530.85 o 
  -1  15   8     9968.20     9734.95    831.52 o 
   0  15   8    35238.29    35499.35   1160.37 o 
   1  15   8     1906.64     2835.88    719.86 o 
   2  15   8    16641.72    16859.22   1369.61 o 
   3  15   8     1020.46      893.01    290.57 o 
   4  15   8     7851.23     7816.49   1331.97 o 
   5  15   8       32.53      114.88    208.58 o 
   6  15   8     1656.96     1893.53    552.08 o 
   7  15   8       27.98      367.57    189.39 o 
   8  15   8      378.04      202.62    129.60 o 
   9  15   8      677.19      723.05    308.60 o 
  10  15   8      608.12      443.26    234.12 o 
  11  15   8     3736.03     4102.48    938.35 o 
  12  15   8     4669.39     5133.37    867.85 o 
  13  15   8     5660.93     5573.18    635.69 o 
 -12  16   8     2130.11     1595.58    257.73 o 
 -11  16   8     2632.87     2480.65    296.03 o 
 -10  16   8     4929.55     4540.60    417.66 o 
  -9  16   8     2223.16     2157.00    348.58 o 
  -8  16   8     7295.58     8067.08    709.81 o 
  -7  16   8      105.22      235.29    119.68 o 
  -6  16   8      427.13      572.91    146.28 o 
  -5  16   8      381.26      307.89     93.55 o 
  -4  16   8     1683.92     1824.76    253.25 o 
  -3  16   8     3243.39     3110.59    489.74 o 
  -2  16   8     2255.74     2194.56    553.79 o 
  -1  16   8     1528.41     1764.11    367.23 o 
   0  16   8      395.68      602.72    230.73 o 
   1  16   8     3207.32     2751.25    459.59 o 
   2  16   8    14599.14    13829.90   1036.45 o 
   3  16   8     1041.78     1177.41    337.40 o 
   4  16   8    17041.99    17416.16   1457.87 o 
   5  16   8       32.53      142.76     73.47 o 
   6  16   8    10577.07    10680.38   1259.07 o 
   7  16   8      560.29      953.73    263.01 o 
   8  16   8    16643.79    17389.66   1554.06 o 
   9  16   8       37.15      287.51    184.99 o 
  10  16   8     5016.82     4325.34   1094.12 o 
  11  16   8     1549.64     1903.48    514.05 o 
  12  16   8     2076.09     2000.90    690.95 o 
 -12  17   8     7124.77     5620.53    645.27 o 
 -11  17   8     5150.40     5116.02    854.39 o 
 -10  17   8     5757.44     5467.27    522.47 o 
  -9  17   8     3128.45     2997.48    597.67 o 
  -8  17   8     1956.81     2100.63    304.77 o 
  -7  17   8     9281.49     9632.43    786.20 o 
  -6  17   8      101.36      212.67     72.38 o 
  -5  17   8      864.71     1067.96    198.75 o 
  -4  17   8      941.47      817.61    275.94 o 
  -3  17   8      137.90      417.17    124.54 o 
  -2  17   8     2386.82     2213.49    555.25 o 
  -1  17   8      508.06      538.14    135.61 o 
   0  17   8     6607.76     5411.11    772.00 o 
   1  17   8    11318.19    11106.42    871.95 o 
   2  17   8     2268.12     2993.91    648.80 o 
   3  17   8    18678.08    14193.76   1641.29 o 
   4  17   8       69.00      184.47     99.78 o 
   5  17   8    28156.41    28793.50   1515.80 o 
   6  17   8       12.46      229.75    161.95 o 
   7  17   8    15518.20    17381.86   1548.33 o 
   8  17   8     1160.88      842.93    309.40 o 
   9  17   8    24143.94    26010.38   1073.55 o 
  10  17   8      376.02      368.73    173.87 o 
  11  17   8    10305.69    12027.96   1130.23 o 
  12  17   8     5015.48     4188.53    807.56 o 
 -12  18   8     2700.13     2319.14    596.09 o 
 -11  18   8      142.34      257.82     73.24 o 
 -10  18   8     6490.34     5877.53    673.19 o 
  -9  18   8     2925.70     2939.72    451.86 o 
  -8  18   8    15442.69    15194.53    669.97 o 
  -7  18   8     8367.80     7799.37    993.22 o 
  -6  18   8    17852.73    19586.13    938.70 o 
  -5  18   8    37143.11    35880.76   1564.11 o 
  -4  18   8    18582.34    17930.04    886.13 o 
  -3  18   8    42156.62    38904.30   1447.03 o 
  -2  18   8    11696.50    11149.22    902.91 o 
  -1  18   8    55940.95    58884.82   2086.88 o 
   0  18   8     7342.34     6889.66    689.99 o 
   1  18   8    43228.13    46637.41   2271.77 o 
   3  18   8    22262.96    23512.46   1281.19 o 
   4  18   8      104.81      197.57    167.56 o 
   5  18   8     6436.17     5473.81   1035.36 o 
   6  18   8     1468.22     1408.97    521.93 o 
   7  18   8       45.20      287.01    165.21 o 
   8  18   8     2219.73     2037.75    551.84 o 
   9  18   8     1808.13     1537.43    461.37 o 
  10  18   8       29.74      521.48    248.48 o 
  11  18   8     6664.92     5997.84    993.08 o 
 -11  19   8     4177.50     4104.46    659.07 o 
 -10  19   8     6819.94     6120.98    856.09 o 
  -9  19   8     9949.20    10691.50    411.04 o 
  -8  19   8      522.29      473.50    140.79 o 
  -7  19   8     7002.13     6010.55    526.21 o 
  -6  19   8      881.11      794.95    182.57 o 
  -5  19   8     5533.90     6028.63   1356.82 o 
  -4  19   8     5060.32     4692.33   1004.54 o 
  -3  19   8     1830.60     1662.00    290.14 o 
  -2  19   8    11702.34    11309.84   1135.09 o 
  -1  19   8      144.16      284.74    102.66 o 
   0  19   8     8245.64     6665.24   1018.04 o 
   1  19   8     1522.14     1337.47    389.50 o 
   2  19   8    10638.00    10567.97   1211.89 o 
   3  19   8    14487.40    14494.24   1703.95 o 
   4  19   8      991.58      915.60    392.87 o 
   5  19   8    17109.19    15768.99   1045.32 o 
   6  19   8      269.73       96.00    200.65 o 
   7  19   8    18067.01    17701.35   1251.42 o 
   8  19   8       53.67      357.28    139.51 o 
   9  19   8    16330.09    15619.96   3878.86 o 
  10  19   8     3899.06     3287.47    979.45 o 
  11  19   8     8156.34     6670.58   1038.57 o 
 -11  20   8     7995.08     8342.27    701.63 o 
 -10  20   8     7128.90     6428.94    699.83 o 
  -9  20   8     4635.30     4349.58    615.71 o 
  -8  20   8     9068.92     8524.78    574.21 o 
  -7  20   8     1567.51     1936.17    311.08 o 
  -6  20   8    16029.45    15981.63    932.12 o 
  -5  20   8      341.08      231.71     99.84 o 
  -4  20   8     1670.62     1577.72    431.07 o 
  -3  20   8     1601.99     1809.81    333.66 o 
  -2  20   8      328.81      324.89    138.78 o 
  -1  20   8    11044.78    11105.99   1883.84 o 
   0  20   8     8010.37     9486.00   1390.79 o 
   1  20   8    12479.94    13727.56   1593.32 o 
   2  20   8    15828.74    17235.13   1847.21 o 
   3  20   8     9803.14     8977.00   1292.20 o 
   4  20   8    32670.29    31131.29   1404.69 o 
   5  20   8     5361.60     3689.73   1418.91 o 
   6  20   8    39532.18    37157.41   1889.30 o 
   7  20   8       46.62      639.11    284.08 o 
   8  20   8    25763.62    27379.36   1129.61 o 
   9  20   8      300.82      489.30    310.23 o 
  10  20   8    21484.31    24385.89   1570.62 o 
  11  20   8     4961.57     4231.34   1090.57 o 
 -10  21   8     3745.88     3586.58    771.16 o 
  -9  21   8    18113.35    18508.68    764.57 o 
  -8  21   8     4891.60     4396.19    656.10 o 
  -7  21   8    20871.89    21245.30   1039.13 o 
  -6  21   8    17247.48    18158.74   4136.47 o 
  -5  21   8    36203.03    35795.75   2863.07 o 
  -4  21   8    31641.12    30763.51   1972.24 o 
  -3  21   8    18339.93    18880.50    970.51 o 
  -2  21   8    39118.08    40293.40   2529.25 o 
  -1  21   8     8070.70     7238.41   1095.99 o 
   0  21   8    39507.36    41667.75  16008.53 o 
   1  21   8     1857.81     2203.92    746.33 o 
   2  21   8    30808.61    25192.01   1654.13 o 
   3  21   8        9.09      284.55    131.00 o 
   4  21   8    22725.61    22030.16   1392.43 o 
   5  21   8       43.18       99.21     79.77 o 
   6  21   8     3563.87     4538.21    919.14 o 
   7  21   8     2744.01     2200.98    806.88 o 
   8  21   8      117.37      287.83    175.58 o 
   9  21   8       36.37      309.38    161.23 o 
  10  21   8     3055.03     2755.63    569.98 o 
 -10  22   8     4688.46     3766.33    896.43 o 
  -9  22   8     3626.28     4053.48    993.88 o 
  -8  22   8     6962.09     5673.83    954.40 o 
  -7  22   8      223.99      278.63     70.62 o 
  -6  22   8     8032.54     7811.02   1160.90 o 
  -5  22   8       47.93      182.03     82.01 o 
  -4  22   8     6458.10     6133.90    899.53 o 
  -3  22   8     9696.33     8632.78   1502.60 o 
  -2  22   8      799.42      520.31    183.39 o 
  -1  22   8    10517.61    11451.47   1209.14 o 
   0  22   8      755.07      806.21    256.28 o 
   1  22   8    11975.05    12678.15   1586.97 o 
   2  22   8     7422.47     7807.07   1091.16 o 
   3  22   8     9640.92    10066.49   1455.30 o 
   4  22   8    20467.95    21508.49   1076.60 o 
   5  22   8     4478.49     4072.80   1006.84 o 
   6  22   8    20892.38    21756.25    936.22 o 
   7  22   8      307.05      315.17    193.90 o 
   8  22   8    25958.24    25643.90   1372.07 o 
   9  22   8     2221.47     1866.02    620.10 o 
  -9  23   8     4793.43     4347.43    631.67 o 
  -8  23   8     4475.51     4566.82    536.53 o 
  -7  23   8     7165.41     6177.85    862.23 o 
  -6  23   8       48.75      173.92    135.29 o 
  -5  23   8     7846.04     6882.37   1340.77 o 
  -4  23   8      689.98      540.10    160.62 o 
  -3  23   8     2594.70     2409.66    757.75 o 
  -2  23   8     7493.34     6962.77    968.89 o 
  -1  23   8      142.65      209.41    153.27 o 
   0  23   8    13188.37    12119.21    902.75 o 
   1  23   8     6098.50     8442.18   1226.15 o 
   2  23   8     6164.95     4468.79    960.68 o 
   3  23   8    12205.23    11775.42    914.24 o 
   4  23   8     7596.64     5809.62    997.34 o 
   5  23   8    22148.12    25648.30   1073.01 o 
   6  23   8      246.56      362.81    271.97 o 
   7  23   8    24749.66    27903.41   1257.26 o 
   8  23   8     1253.65     1068.39    369.81 o 
   9  23   8    19528.74    21134.45   1502.76 o 
  -8  24   8    14060.23    13469.95    749.32 o 
  -7  24   8     8844.66     9353.96    769.35 o 
  -6  24   8    18142.00    14573.61    718.16 o 
  -5  24   8    18557.89    19370.64   1665.91 o 
  -4  24   8    25174.70    26244.74   1094.12 o 
  -3  24   8    26186.48    26280.76   1340.76 o 
  -2  24   8     7602.97     6983.71   1198.81 o 
  -1  24   8    31131.95    31937.39   1532.88 o 
   0  24   8     4464.04     4640.78    985.76 o 
   1  24   8    29522.33    29302.06   1398.82 o 
   2  24   8      663.12     1003.92    340.68 o 
   3  24   8    29696.49    31151.38   1275.56 o 
   4  24   8      379.74      473.45    235.87 o 
   5  24   8    11918.76    12478.78   1282.52 o 
   6  24   8      370.90      -60.22    192.05 o 
   7  24   8     1617.26     1514.54    393.45 o 
   8  24   8      552.70      224.84    115.39 o 
  -7  25   8    10794.24     8952.24   1874.24 o 
  -6  25   8      340.18      530.48    269.33 o 
  -5  25   8    10315.95     8322.92    956.73 o 
  -4  25   8      447.98      659.58    235.05 o 
  -3  25   8     4744.05     4399.61    722.53 o 
  -2  25   8     5617.53     5694.63    898.03 o 
  -1  25   8      814.46      885.35    288.43 o 
   0  25   8     6756.58     5069.51   1043.96 o 
   1  25   8     5424.68     5315.62    961.82 o 
   2  25   8    12822.59    13026.16    624.00 o 
   3  25   8    12827.92    12325.02   1749.93 o 
   4  25   8     6469.68     6378.19   1149.84 o 
   5  25   8    23652.33    25062.51   1142.13 o 
   6  25   8     3310.65     2576.31    609.85 o 
   7  25   8    17414.28    15590.53   1213.28 o 
  -6  26   8     5654.91     5329.51    585.02 o 
  -5  26   8        0.85      149.23     72.84 o 
  -4  26   8     3512.42     4978.87    910.32 o 
  -3  26   8      169.34      748.27    262.24 o 
  -2  26   8      412.34      433.16    209.37 o 
  -1  26   8     4273.26     3606.50    902.20 o 
   0  26   8     2110.29     2033.95    572.47 o 
   1  26   8     1843.20     1553.89    380.31 o 
   2  26   8     7492.36     8839.23    859.80 o 
   3  26   8     4647.02     2940.17    985.94 o 
   4  26   8     8453.83     7508.17   1478.61 o 
   5  26   8     2051.34     2148.81    464.33 o 
   6  26   8    20148.68    22303.88   1453.58 o 
  -5  27   8    12660.80    12893.35    763.60 o 
  -4  27   8    22372.46    23704.78   1538.59 o 
  -3  27   8     8250.08     8934.67   1519.00 o 
  -2  27   8    26453.07    27396.28   1281.81 o 
  -1  27   8     3550.02     3729.91    883.61 o 
   0  27   8    20345.03    21180.85    991.89 o 
   1  27   8     1757.10     2439.82    813.64 o 
   2  27   8    19681.17    22423.73   1051.03 o 
   3  27   8      831.69     1005.17    502.31 o 
   4  27   8     9256.46     9075.11   1261.96 o 
   5  27   8       23.95      231.17    166.51 o 
  -3  28   8     3136.77     2758.52    365.51 o 
  -2  28   8       86.16      295.46    261.49 o 
  -1  28   8     4307.58     4700.00   1091.21 o 
   0  28   8     1547.93     1492.25    389.84 o 
   1  28   8     4262.29     2344.70    692.14 o 
   2  28   8     3002.82     1659.08    603.62 o 
   3  28   8     3037.64     1704.02    704.99 o 
 -14   1   9     2920.80     1894.57    405.90 o 
 -13   1   9      818.31      464.03    199.11 o 
 -12   1   9     1270.66      908.77    237.97 o 
 -11   1   9     2053.96     2212.68    405.31 o 
 -10   1   9    10330.04    10501.73    490.09 o 
  -9   1   9     2838.09     2358.30    421.18 o 
  -8   1   9     8621.42     8424.50    558.91 o 
  -7   1   9     2965.81     2662.63    363.07 o 
  -6   1   9    17937.19    18569.35    752.34 o 
  -5   1   9      111.56      169.24     55.19 o 
  -4   1   9    15342.20    15911.24    759.27 o 
  -3   1   9     1891.16     1960.95    299.10 o 
  -2   1   9     8551.86     9737.94    762.70 o 
  -1   1   9     1871.26     1963.59    270.05 o 
   0   1   9    15284.80    14087.35    715.75 o 
   1   1   9      287.41      667.70    153.53 o 
   2   1   9      891.18      912.51    166.93 o 
   3   1   9     2632.87     3767.58    545.23 o 
   4   1   9     5550.66     6196.15    764.30 o 
   5   1   9     4421.19     4779.08    549.91 o 
   6   1   9       54.62       91.79    132.32 o 
   7   1   9     4744.30     5456.75    843.10 o 
   8   1   9       91.59      158.82    197.70 o 
   9   1   9    10012.00     9952.00    867.45 o 
  10   1   9      151.93      370.27    215.93 o 
  11   1   9     3753.50     3589.03    654.89 o 
  12   1   9      600.98      559.69    196.57 o 
  13   1   9     5394.46     6202.54   1091.88 o 
  14   1   9      925.09      745.54    237.19 o 
 -14   2   9     2117.64     2368.87    483.23 o 
 -13   2   9     2170.07     1185.60    257.34 o 
 -12   2   9      428.41      618.61    210.61 o 
 -11   2   9     1213.84     1507.67    240.73 o 
 -10   2   9     3049.65     2619.50    308.57 o 
  -9   2   9     8808.30     8979.59    638.26 o 
  -8   2   9       28.52       71.15     47.22 o 
  -7   2   9     2324.74     2194.17    315.93 o 
  -6   2   9        1.81      115.30     91.21 o 
  -5   2   9    23852.77    23512.63    799.59 o 
  -4   2   9      107.55      173.55    102.12 o 
  -3   2   9     6464.65     6246.15    637.11 o 
  -2   2   9      547.37      496.89    118.03 o 
  -1   2   9    20461.13    21106.34   1019.07 o 
   0   2   9     2635.84     2264.01    458.78 o 
   1   2   9     5095.00     6432.68    719.13 o 
   2   2   9      128.14      419.36    153.19 o 
   3   2   9    15619.55    14652.39   1256.00 o 
   4   2   9     1058.85     1585.28    272.90 o 
   5   2   9     8031.58     9158.85    834.65 o 
   6   2   9      662.25     1106.34    269.64 o 
   7   2   9     7106.82     7695.76    717.03 o 
   8   2   9     9398.97     9360.18   1079.42 o 
   9   2   9     8482.25     9307.75   1041.97 o 
  10   2   9     3520.76     3336.44    721.53 o 
  11   2   9     1128.82      971.62    580.54 o 
  12   2   9     1825.36     1988.19    416.55 o 
  13   2   9     1319.35      885.12    284.20 o 
  14   2   9     4630.85     3603.56    746.44 o 
 -14   3   9     1404.91     1058.64    250.94 o 
 -13   3   9      238.60      248.72    284.98 o 
 -12   3   9      576.35      805.15    216.67 o 
 -11   3   9       26.30      102.06     54.27 o 
 -10   3   9     5706.51     6122.90    706.76 o 
  -9   3   9      106.83       99.57     49.49 o 
  -8   3   9     2760.25     2179.58    349.98 o 
  -7   3   9     1538.73     1339.18    193.76 o 
  -6   3   9      670.30      699.15    126.69 o 
  -5   3   9     2537.51     2231.03    264.30 o 
  -4   3   9     1054.64     1297.98    254.75 o 
  -3   3   9    11943.74    12735.91    575.69 o 
  -2   3   9      743.90      775.85    108.79 o 
  -1   3   9    14761.16    14351.79    797.84 o 
   0   3   9      399.74      701.54    134.21 o 
   1   3   9    10510.07    12485.83   1072.84 o 
   2   3   9     6630.90     7500.57    821.65 o 
   3   3   9     3294.89     3823.02    560.01 o 
   4   3   9      227.90      437.22    119.38 o 
   5   3   9       17.86      489.78    136.96 o 
   6   3   9     3930.16     4302.72    696.68 o 
   7   3   9      155.80      215.87    119.84 o 
   8   3   9      471.73      719.59    205.87 o 
   9   3   9     2182.90     2354.06    590.18 o 
  10   3   9     1020.74      904.47    228.71 o 
  11   3   9      497.25      524.15    164.17 o 
  12   3   9      663.86      364.64    162.54 o 
  13   3   9     1869.18     1683.63    424.30 o 
  14   3   9       92.53      210.54     84.05 o 
 -14   4   9      901.10      635.10    315.41 o 
 -13   4   9     5962.02     4918.81    917.42 o 
 -12   4   9      705.67     1232.15    236.25 o 
 -11   4   9    11774.26    12684.59    731.40 o 
 -10   4   9       12.95      150.74     57.61 o 
  -9   4   9    21642.46    22853.20    801.79 o 
  -8   4   9      804.00      812.85    158.96 o 
  -7   4   9    18580.64    19904.81    637.27 o 
  -6   4   9       71.19      177.11     60.32 o 
  -5   4   9     6240.90     6376.74    732.43 o 
  -4   4   9     2215.75     2362.72    246.61 o 
  -3   4   9    13912.74    13460.98    899.83 o 
  -2   4   9      514.35     1008.94    185.53 o 
  -1   4   9     8029.23     8595.91    560.20 o 
   0   4   9     2596.53     2912.52    357.65 o 
   1   4   9     8012.18     7055.65    780.99 o 
   2   4   9      141.21      448.69    173.87 o 
   3   4   9     4292.23     5878.85    771.92 o 
   4   4   9     7811.78     7644.35    775.95 o 
   5   4   9     7102.10     8014.22    975.71 o 
   6   4   9     5208.20     5085.93    747.32 o 
   7   4   9      313.51      397.64    117.55 o 
   8   4   9    14112.29    15014.03   1649.48 o 
   9   4   9      239.14      679.23    226.50 o 
  10   4   9    15012.00    15577.81   1361.47 o 
  11   4   9      101.50      125.51    264.22 o 
  12   4   9    11566.76    11764.73    288.18 o 
  13   4   9      658.15      625.30    308.61 o 
  14   4   9     9083.22     9602.11    563.07 o 
 -14   5   9     1623.65     1629.05    403.02 o 
 -13   5   9     2721.61     1980.48    379.45 o 
 -12   5   9       17.82      399.61    160.50 o 
 -11   5   9     2508.39     2574.24    397.96 o 
 -10   5   9      916.98      974.39    180.25 o 
  -9   5   9     2298.27     1811.70    260.49 o 
  -8   5   9      414.39      393.17    109.99 o 
  -7   5   9      391.75      383.67     90.35 o 
  -6   5   9     5309.61     4787.82    698.47 o 
  -5   5   9     3723.01     3807.32    379.40 o 
  -4   5   9    11381.44    11714.94    625.06 o 
  -3   5   9     2531.84     3603.97    376.44 o 
  -2   5   9     6360.16     6752.15    686.73 o 
  -1   5   9     8636.87    10021.42    631.43 o 
   0   5   9    30970.96    30254.09    683.75 o 
   1   5   9    13704.54    16394.87    736.13 o 
   2   5   9    21800.25    21843.01    969.89 o 
   3   5   9     2031.24     2383.09    481.20 o 
   4   5   9    39498.06    40564.71   1218.58 o 
   5   5   9     1005.47      843.99    414.02 o 
   6   5   9    20769.05    21945.36   1102.43 o 
   7   5   9     1807.81     1698.73    318.94 o 
   8   5   9    26753.69    26728.01   1830.15 o 
   9   5   9     1842.67     2301.88    595.60 o 
  10   5   9    11840.19    11764.17   1134.95 o 
  11   5   9       97.65      143.02     99.15 o 
  12   5   9      872.06     1282.96    312.67 o 
  13   5   9     1791.29     1699.47    304.38 o 
 -14   6   9      267.55      306.23    164.98 o 
 -13   6   9     1393.50     1136.44    613.93 o 
 -12   6   9      533.94      333.11    114.86 o 
 -11   6   9     2782.06     2601.85    425.12 o 
 -10   6   9      301.57      239.32    121.57 o 
  -9   6   9    11460.03    10928.44    948.63 o 
  -8   6   9     1017.13      820.08    187.30 o 
  -7   6   9     3273.64     2796.19    360.16 o 
  -6   6   9    10078.76     9852.79    572.81 o 
  -5   6   9     2392.41     2254.17    286.18 o 
  -4   6   9     9540.55     9569.53    604.99 o 
  -3   6   9     1222.91     1548.48    217.58 o 
  -2   6   9    18344.73    19553.82   1227.09 o 
  -1   6   9      149.03      219.79     96.08 o 
   0   6   9    14500.01    15549.01   1046.69 o 
   1   6   9     7632.93     9025.40    833.79 o 
   2   6   9     3787.20     4766.46    544.63 o 
   3   6   9    11122.92    11844.65    734.17 o 
   4   6   9      248.46      417.30    327.69 o 
   5   6   9    12711.72    12995.52    945.97 o 
   6   6   9       20.04      552.66    188.56 o 
   7   6   9    12295.82    12094.63    750.13 o 
   8   6   9     1131.33     1164.16    241.58 o 
   9   6   9     6873.11     7088.53    894.18 o 
  10   6   9     3020.55     2973.10    609.44 o 
  11   6   9     1311.51     1039.08    286.44 o 
  12   6   9     1522.10     1520.47    409.79 o 
  13   6   9     1156.86      978.35    231.52 o 
 -13   7   9     1582.65     1705.00    397.81 o 
 -12   7   9    16740.88    19660.21    718.71 o 
 -11   7   9       19.61      151.16     67.79 o 
 -10   7   9    26378.44    28850.91    801.08 o 
  -9   7   9     2411.85     2146.27    565.92 o
[truncated: 81,452 more chars]
